# Supplementary material for: (E)-4-Amino-N′-(5-chloro-2-hy­droxy­benzyl­idene)benzohydrazide
Source: Acta Crystallogr Sect E Struct Rep Online. 2012 Jun 16;68(Pt 7):o2118–9. doi: 10.1107/S1600536812025974 (PMC3393930; doi:10.1107/S1600536812025974)
Supplement: Supplementary file 2 [file e-68-o2118-Isup2.hkl]

# 
# h,k,l, Fc-squared, Fo-squared, sigma(Fo-squared) and status flag 
# 
data_I
_shelx_title ' L20IR_0m in Pna2(1) PRISM LIGHT YELLOW' 
_shelx_refln_list_code          4 
_shelx_F_calc_maximum      145.18 
_exptl_crystal_F_000       600.00 
_reflns_d_resolution_high  0.7782 
 
loop_ 
 _symmetry_equiv_pos_as_xyz 
 'x, y, z' 
 '-x, -y, z+1/2' 
 '-x+1/2, y+1/2, z+1/2' 
 'x+1/2, -y+1/2, z' 
 
_cell_length_a     9.4243 
_cell_length_b     9.7975 
_cell_length_c    14.1924 
_cell_angle_alpha  90.000 
_cell_angle_beta   90.000 
_cell_angle_gamma  90.000 
 
_shelx_F_squared_multiplier     1.000 
 
loop_ 
 _refln_index_h 
 _refln_index_k 
 _refln_index_l 
 _refln_F_squared_calc 
 _refln_F_squared_meas 
 _refln_F_squared_sigma 
 _refln_observed_status 
   1   3 -14       80.35       88.42      9.98 o 
   2   3 -14       56.97       59.49      8.35 o 
   3   3 -14       14.79       29.75      7.13 o 
   0   4 -14       88.54      117.76      9.58 o 
   1   4 -14       55.73       80.88      9.17 o 
   2   4 -14       27.50       44.41      6.93 o 
   2   0 -13      543.81      478.77     16.91 o 
   4   0 -13      166.14      160.13     11.21 o 
   0   1 -13       66.58       77.01      7.33 o 
   1   1 -13      354.55      332.90     14.47 o 
   2   1 -13      163.14      145.47     10.39 o 
   3   1 -13      250.95      215.14     13.04 o 
   4   1 -13      114.74      113.28     11.41 o 
   5   1 -13      224.88      223.90     14.87 o 
   1   2 -13       96.28       99.63      8.56 o 
   2   2 -13       22.96       24.45      8.35 o 
   3   2 -13      124.01      129.46      7.92 o 
   4   2 -13       34.06       35.04      8.15 o 
   0   3 -13      127.84      127.33      9.98 o 
   1   3 -13      135.85      138.13     10.59 o 
   2   3 -13       49.76       56.34      5.70 o 
   3   3 -13      134.00      135.28     11.61 o 
   4   3 -13       84.67       86.18     11.00 o 
   1   4 -13       20.74       19.97      5.30 o 
   2   4 -13       37.89       45.23      7.74 o 
   0   0 -12      880.55      928.41     24.45 o 
   2   0 -12     1035.75     1033.65     19.18 o 
   4   0 -12      545.89      510.56     19.15 o 
   6   0 -12      247.88      236.53     14.67 o 
   1   1 -12       83.85       82.76      3.80 o 
   2   1 -12      365.07      345.90     12.84 o 
   3   1 -12      127.95      135.36      7.64 o 
   4   1 -12      165.93      168.44      7.77 o 
   5   1 -12       39.81       31.58      4.89 o 
   6   1 -12      110.25      113.48     10.59 o 
   0   2 -12      353.94      334.91      9.80 o 
   1   2 -12      250.99      247.94      6.65 o 
   2   2 -12      621.46      584.17     17.32 o 
   3   2 -12       73.08       82.45      4.56 o 
   4   2 -12      229.41      233.09      8.90 o 
   5   2 -12       27.85       30.09      6.52 o 
   1   3 -12       17.65       20.88      2.75 o 
   2   3 -12      295.61      292.19     10.65 o 
   3   3 -12      132.91      127.13     11.21 o 
   4   3 -12        2.69       11.61      5.91 o 
   0   4 -12        0.27        1.43      2.85 o 
   1   4 -12      137.82      153.90      8.15 o 
   2   4 -12       80.71       87.75      7.10 o 
   3   4 -12       46.15       56.64      8.76 o 
   1   5 -12       48.46       54.19      8.56 o 
   2   0 -11       60.70       44.82      6.32 o 
   4   0 -11        1.47       -1.14      2.44 o 
   6   0 -11      204.77      190.08     13.04 o 
   0   1 -11        7.43        7.94      1.61 o 
   1   1 -11      613.26      594.93      8.51 o 
   2   1 -11      243.56      240.52      7.83 o 
   3   1 -11      571.67      586.53     10.10 o 
   4   1 -11       51.59       54.00      7.33 o 
   5   1 -11      109.85      105.76      5.19 o 
   6   1 -11        8.29        2.15      3.80 o 
   1   2 -11      197.85      186.55      5.66 o 
   2   2 -11      336.71      326.30      6.17 o 
   3   2 -11      267.83      273.92      5.83 o 
   4   2 -11        0.91        0.65      2.93 o 
   5   2 -11       24.56       23.48      3.16 o 
   6   2 -11       25.04       29.95      6.11 o 
   0   3 -11      589.88      554.56     19.15 o 
   1   3 -11      996.10      944.50     16.65 o 
   2   3 -11      599.59      603.17     12.30 o 
   3   3 -11      254.04      248.55     10.16 o 
   4   3 -11      249.59      229.81     14.47 o 
   5   3 -11       54.26       67.23     10.39 o 
   6   3 -11       57.76       64.58      7.74 o 
   1   4 -11      501.89      499.78     12.44 o 
   2   4 -11      385.12      406.53     20.17 o 
   3   4 -11      224.23      218.20     14.06 o 
   4   4 -11      119.27      112.87     12.02 o 
   0   5 -11      167.65      197.62     12.22 o 
   1   5 -11       63.06       65.81      8.76 o 
   2   5 -11      193.76      186.42     14.06 o 
   0   0 -10     1814.18     1720.73     39.93 o 
   2   0 -10      590.24      554.77     17.93 o 
   4   0 -10      187.90      186.62      6.78 o 
   6   0 -10      235.73      230.74      9.08 o 
   1   1 -10      102.86      109.13      3.14 o 
   2   1 -10      145.29      157.75      3.42 o 
   3   1 -10      379.28      386.21      7.12 o 
   4   1 -10       14.71       18.26      2.86 o 
   5   1 -10       30.73       36.13      5.12 o 
   6   1 -10       74.92       80.42      6.26 o 
   0   2 -10      270.88      255.28     10.80 o 
   1   2 -10      169.41      168.33      5.32 o 
   2   2 -10      426.45      420.33      7.22 o 
   3   2 -10      348.96      356.08      8.45 o 
   4   2 -10      444.15      435.76      7.80 o 
   5   2 -10        9.03       10.25      3.69 o 
   6   2 -10       68.17       78.34      5.23 o 
   7   2 -10       66.01       70.49      8.76 o 
   1   3 -10      399.12      381.12      9.00 o 
   2   3 -10      246.92      244.61      9.57 o 
   3   3 -10      332.41      324.92     11.82 o 
   4   3 -10      264.97      261.59     15.69 o 
   5   3 -10      127.09      138.74     13.45 o 
   6   3 -10       77.05       77.42      8.35 o 
   0   4 -10     1336.22     1298.19     36.67 o 
   1   4 -10      228.37      240.61     13.04 o 
   2   4 -10       42.95       38.88      5.04 o 
   3   4 -10      164.10      168.90     12.63 o 
   4   4 -10      539.24      536.02     23.43 o 
   1   5 -10      856.66      863.22     29.54 o 
   2   5 -10      473.13      467.16     22.21 o 
   3   5 -10      381.38      378.13     19.97 o 
   2   0  -9      347.39      356.94     13.45 o 
   4   0  -9      535.39      525.03      9.26 o 
   6   0  -9        8.38       12.40      4.00 o 
   0   1  -9       55.55       52.78      2.52 o 
   1   1  -9      813.49      797.35     10.51 o 
   2   1  -9       11.14       15.27      1.24 o 
   3   1  -9      512.07      492.85      7.99 o 
   4   1  -9      120.39      130.82      3.64 o 
   5   1  -9      891.84      885.77     11.27 o 
   6   1  -9      290.52      272.61      5.90 o 
   7   1  -9      165.70      161.87      8.28 o 
   1   2  -9        4.24        3.06      1.47 o 
   2   2  -9      364.52      368.72      7.77 o 
   3   2  -9      346.11      353.19      8.21 o 
   4   2  -9      382.01      384.06      8.32 o 
   5   2  -9     1292.13     1295.54     20.84 o 
   6   2  -9      139.31      136.82      6.53 o 
   7   2  -9       40.50       38.54      9.37 o 
   0   3  -9      137.28      155.04      8.96 o 
   1   3  -9      222.65      222.69     12.02 o 
   2   3  -9      216.06      208.07     10.19 o 
   3   3  -9      191.69      178.25      8.20 o 
   4   3  -9      496.57      474.18     14.62 o 
   5   3  -9      278.56      290.79      9.34 o 
   6   3  -9      250.20      275.24     13.45 o 
   1   4  -9      547.81      559.86     20.98 o 
   2   4  -9      102.70      106.35      6.99 o 
   3   4  -9      112.17      113.93      9.98 o 
   4   4  -9       15.90       20.78      6.32 o 
   5   4  -9       73.64       62.14      9.78 o 
   1   5  -9      202.23      227.37     13.24 o 
   2   5  -9      304.46      291.57     12.43 o 
   3   5  -9      164.97      159.12     12.63 o 
   4   5  -9      179.93      201.08     14.26 o 
   2   6  -9       22.34       37.28      7.74 o 
   0   0  -8     1519.70     1493.57     35.25 o 
   2   0  -8     1004.58      946.29     17.26 o 
   4   0  -8     1284.91     1229.85     14.67 o 
   6   0  -8     2196.24     2206.70     30.20 o 
   8   0  -8       90.03       73.96     10.19 o 
   1   1  -8      530.89      602.24      8.35 o 
   2   1  -8      479.35      512.97      6.45 o 
   3   1  -8       84.79       83.86      3.18 o 
   4   1  -8      494.30      502.38     11.38 o 
   5   1  -8       93.46       94.25      3.43 o 
   6   1  -8      778.43      760.23      9.61 o 
   7   1  -8       56.47       55.75      3.80 o 
   8   1  -8      125.80      133.24     12.22 o 
   0   2  -8      446.52      430.08     14.26 o 
   1   2  -8      195.42      194.48      5.32 o 
   2   2  -8     1136.49     1104.18     16.74 o 
   3   2  -8       22.57       29.26      2.02 o 
   4   2  -8      155.23      158.62      4.66 o 
   5   2  -8      117.59      108.28      4.71 o 
   6   2  -8      621.17      636.86     11.09 o 
   7   2  -8       19.48       23.94      2.80 o 
   1   3  -8      162.66      183.97      9.98 o 
   2   3  -8      190.57      203.74     12.12 o 
   3   3  -8        2.34        5.99      2.84 o 
   4   3  -8       62.59       72.76      8.56 o 
   5   3  -8      216.36      226.73      8.44 o 
   6   3  -8      113.98      108.51      5.51 o 
   1   4  -8       81.19       79.86      8.35 o 
   2   4  -8      217.56      216.44      8.85 o 
   3   4  -8      457.03      459.41     13.97 o 
   4   4  -8      336.51      339.01     17.52 o 
   5   4  -8      207.74      208.01     14.87 o 
   1   5  -8        4.98        5.50      3.46 o 
   2   5  -8      117.54      123.64      7.83 o 
   3   5  -8      109.36      131.61     11.21 o 
   4   5  -8       56.42       58.27      9.17 o 
   3   6  -8      390.08      423.15     20.98 o 
   2   0  -7     1698.19     1910.34     29.74 o 
   4   0  -7      187.98      186.69      3.87 o 
   6   0  -7      135.41      145.15      5.43 o 
   8   0  -7      208.06      229.66      9.54 o 
   0   1  -7     4099.30     4610.20     66.52 o 
   1   1  -7      425.59      392.72      6.09 o 
   2   1  -7      924.20      980.08     12.22 o 
   3   1  -7      854.40      840.40     11.45 o 
   4   1  -7      271.41      263.34      6.94 o 
   5   1  -7     1026.95      990.61     10.94 o 
   6   1  -7       26.17       24.01      2.15 o 
   7   1  -7      107.66      102.20      3.88 o 
   8   1  -7       40.08       52.28      5.53 o 
   1   2  -7       77.24       72.01      4.17 o 
   2   2  -7       53.49       53.69      4.78 o 
   3   2  -7      252.38      265.53      6.73 o 
   4   2  -7        3.08        3.11      1.74 o 
   5   2  -7      283.37      291.10      6.01 o 
   6   2  -7      161.62      162.35      5.47 o 
   7   2  -7      303.76      302.74      6.76 o 
   8   2  -7       26.85       32.57      4.58 o 
   1   3  -7     1528.11     1479.10     38.10 o 
   2   3  -7      365.39      364.78     10.95 o 
   3   3  -7      350.64      338.09     11.01 o 
   4   3  -7      264.45      254.89      7.45 o 
   5   3  -7       45.11       46.61      4.59 o 
   6   3  -7      184.58      183.02      6.76 o 
   7   3  -7      172.79      186.62     11.61 o 
   1   4  -7      114.06      112.66      8.56 o 
   2   4  -7       77.10       66.26      6.11 o 
   3   4  -7      117.16      111.35      6.61 o 
   4   4  -7      197.49      212.85      9.58 o 
   5   4  -7      171.03      166.65     13.45 o 
   6   4  -7      146.94      167.56     11.00 o 
   2   5  -7      166.91      165.43     11.41 o 
   3   5  -7       80.97       88.29      7.20 o 
   4   5  -7       72.38       81.90     10.59 o 
   5   5  -7       77.34       76.20     10.39 o 
   3   6  -7      121.18      129.78     12.84 o 
   4   6  -7        1.51        3.67      4.07 o 
   0   0  -6     3360.72     3180.47     47.97 o 
   2   0  -6     1752.89     1684.71     25.81 o 
   4   0  -6      108.05       95.64      2.76 o 
   6   0  -6      804.27      846.46     14.66 o 
   8   0  -6      133.74      155.03      8.01 o 
   1   1  -6      895.61      963.66     13.81 o 
   2   1  -6      220.39      231.72      4.26 o 
   3   1  -6      555.75      597.58      8.86 o 
   4   1  -6      438.46      468.76      6.25 o 
   5   1  -6        6.50        7.02      1.07 o 
   6   1  -6      105.14      105.46      2.89 o 
   7   1  -6       25.70       22.19      2.33 o 
   8   1  -6      211.96      214.71      8.83 o 
   9   1  -6       28.18       30.97      6.32 o 
   0   2  -6      400.17      343.09     12.02 o 
   1   2  -6     3290.66     3389.92     77.42 o 
   2   2  -6     2081.01     2110.34     36.30 o 
   3   2  -6      199.46      223.68      4.81 o 
   4   2  -6     1068.23     1079.96     18.08 o 
   5   2  -6      156.31      160.60      5.20 o 
   6   2  -6       33.23       34.80      2.23 o 
   7   2  -6       64.61       66.09      3.32 o 
   8   2  -6       69.88       85.28      5.47 o 
   9   2  -6       62.03       51.54      8.15 o 
   1   3  -6      305.33      315.58     13.24 o 
   2   3  -6      294.50      301.41     10.49 o 
   3   3  -6      376.94      365.16     24.24 o 
   4   3  -6      163.38      173.77      5.80 o 
   5   3  -6      184.96      188.94      6.68 o 
   6   3  -6       51.96       53.05      4.36 o 
   7   3  -6       48.59       59.33      5.76 o 
   8   3  -6       12.34       26.08      5.91 o 
   9   3  -6       30.15       30.56      7.33 o 
   2   4  -6      199.20      184.46      7.99 o 
   3   4  -6      495.09      490.83     22.00 o 
   4   4  -6      422.05      435.11     13.54 o 
   5   4  -6      252.03      248.15     15.08 o 
   6   4  -6      131.20      145.31      7.83 o 
   7   4  -6       23.78       35.25      6.32 o 
   8   4  -6       11.40       32.80      5.91 o 
   2   5  -6       15.45       24.45      5.30 o 
   3   5  -6       66.25       61.57      5.90 o 
   4   5  -6        6.77       11.00      5.09 o 
   5   5  -6       65.30       66.82      9.98 o 
   3   6  -6      140.70      134.06     11.61 o 
   4   6  -6       45.09       40.54      7.95 o 
   3   7  -6       57.92       66.62      9.58 o 
   2   0  -5      357.39      319.57      5.07 o 
   4   0  -5     1590.54     1721.70     19.26 o 
   6   0  -5       32.75       38.19      3.54 o 
   8   0  -5      258.80      281.42     11.10 o 
   0   1  -5      854.77      847.55     13.57 o 
   1   1  -5     2109.44     2087.52     22.71 o 
   2   1  -5      354.48      386.73      5.22 o 
   3   1  -5     3473.18     3549.08     30.54 o 
   4   1  -5     1296.25     1310.41     13.19 o 
   5   1  -5      167.17      157.05      3.15 o 
   6   1  -5       13.30       13.93      1.86 o 
   7   1  -5      119.61      121.13      4.30 o 
   8   1  -5       59.85       61.17      4.57 o 
   9   1  -5       35.36       40.01      6.32 o 
  10   1  -5       41.75       52.36      8.76 o 
   1   2  -5      537.67      545.60     16.71 o 
   2   2  -5       73.62       77.80      4.71 o 
   3   2  -5       15.11       15.51      2.41 o 
   4   2  -5      668.84      716.47     10.89 o 
   5   2  -5      207.49      214.04      4.37 o 
   6   2  -5      101.51      110.53      3.24 o 
   7   2  -5      102.08      100.10      3.95 o 
   8   2  -5       37.60       38.29      4.03 o 
   9   2  -5      133.18      120.36      7.89 o 
  10   2  -5       30.59       34.02      7.74 o 
   2   3  -5      429.43      436.25     11.82 o 
   3   3  -5      151.42      122.84      6.19 o 
   4   3  -5      536.74      501.33     10.55 o 
   5   3  -5      321.74      323.74      6.05 o 
   6   3  -5      246.94      236.49      5.52 o 
   7   3  -5      268.43      302.24      6.97 o 
   8   3  -5       12.36       20.17      6.11 o 
   9   3  -5       31.48       38.30      7.95 o 
   2   4  -5      114.26      113.89      8.56 o 
   3   4  -5      403.18      413.84     12.46 o 
   4   4  -5       50.01       52.49      2.63 o 
   5   4  -5       27.85       29.43      3.03 o 
   6   4  -5       12.09       14.14      2.08 o 
   7   4  -5      124.49      123.26     10.19 o 
   8   4  -5        7.75       19.56      4.89 o 
   3   5  -5      301.71      307.21     11.41 o 
   4   5  -5      183.61      185.65      7.26 o 
   5   5  -5      139.00      167.89      5.79 o 
   6   5  -5       59.11       77.62     10.80 o 
   8   5  -5      140.77      173.58     11.82 o 
   3   6  -5       32.55       32.96      3.35 o 
   4   6  -5       32.89       37.61      3.63 o 
   5   6  -5       50.45       57.88      6.21 o 
   3   7  -5       44.82       48.20      4.58 o 
   4   7  -5      342.73      346.55     12.22 o 
   4   8  -5       14.95       10.39      3.26 o 
   0   0  -4     8475.49     8048.28    116.54 o 
   2   0  -4     2114.60     1987.96     24.35 o 
   4   0  -4     1314.90     1254.83     14.80 o 
   6   0  -4      256.40      245.70      8.26 o 
   8   0  -4       64.41       62.49      6.02 o 
  10   0  -4      401.16      378.33     20.37 o 
   1   1  -4      112.35      101.39      1.96 o 
   2   1  -4      860.33      880.14      9.55 o 
   3   1  -4      151.55      172.14      2.55 o 
   4   1  -4      366.13      412.12      5.77 o 
   5   1  -4       23.70       23.42      1.88 o 
   6   1  -4       98.71      101.68      3.41 o 
   7   1  -4      180.22      190.96      5.10 o 
   8   1  -4      154.34      158.70      5.29 o 
   9   1  -4       47.60       40.33     13.85 o 
  10   1  -4       25.37       33.76      5.33 o 
   1   2  -4      781.16      818.80     22.41 o 
   2   2  -4      803.26      770.51     11.63 o 
   3   2  -4      180.88      207.60      7.68 o 
   4   2  -4     2629.71     2714.25     29.89 o 
   5   2  -4      164.60      173.73      3.49 o 
   6   2  -4      207.15      205.72      4.69 o 
   7   2  -4      119.30      130.49      4.64 o 
   8   2  -4      444.64      444.99     11.34 o 
   9   2  -4      218.64      188.14      9.44 o 
  10   2  -4       59.45       58.10      7.95 o 
   2   3  -4      786.63      848.18     43.90 o 
   3   3  -4      290.61      327.79      6.21 o 
   4   3  -4      885.36      917.39     13.62 o 
   5   3  -4      292.76      301.77      6.22 o 
   6   3  -4       62.69       61.62      4.09 o 
   7   3  -4      109.99      104.17      5.47 o 
   8   3  -4       34.13       41.13      4.67 o 
   9   3  -4       33.38       29.49      4.89 o 
   2   4  -4      401.50      422.44      9.31 o 
   3   4  -4     1161.82     1200.40     23.72 o 
   4   4  -4       42.95       42.72      2.78 o 
   5   4  -4      317.75      312.15      7.26 o 
   6   4  -4      194.35      186.75      6.40 o 
   7   4  -4      203.44      178.76      6.42 o 
   8   4  -4      115.97      159.12     12.22 o 
   2   5  -4      444.21      473.07     13.24 o 
   3   5  -4      404.92      415.32      8.87 o 
   4   5  -4      116.10      116.47      7.65 o 
   5   5  -4        2.70        2.25      1.85 o 
   6   5  -4       23.31       26.96      3.42 o 
   2   6  -4      778.62      747.91     19.97 o 
   3   6  -4      254.93      238.94      9.61 o 
   4   6  -4       99.47       92.37      6.62 o 
   5   6  -4      458.10      458.83     11.98 o 
   6   6  -4       20.08       35.45      4.69 o 
   2   7  -4      118.52      120.61      7.74 o 
   3   7  -4       17.30       21.21      3.27 o 
   4   7  -4        5.09        5.55      2.44 o 
   5   7  -4       90.37       88.62      6.52 o 
   2   8  -4       62.90       57.66      6.72 o 
   3   8  -4      210.73      223.70     10.80 o 
   4   8  -4       40.49       45.03      5.70 o 
   5   8  -4        7.46        6.11      3.26 o 
   2   9  -4       37.15       41.77      6.32 o 
   3   9  -4        0.24        3.67      3.26 o 
   4   9  -4       17.76       14.26      4.28 o 
   3  10  -4        0.56        3.46      3.67 o 
   2   0  -3      784.71      747.78      8.80 o 
   4   0  -3      161.62      172.88      4.83 o 
   6   0  -3      490.81      459.86     15.09 o 
   8   0  -3       50.17       55.85      4.87 o 
  10   0  -3       42.65       52.56      9.37 o 
   0   1  -3      278.30      292.56      8.96 o 
   1   1  -3     2453.78     2431.11     20.94 o 
   2   1  -3      512.85      501.41      5.45 o 
   3   1  -3      371.83      349.97      4.62 o 
   4   1  -3      968.78      988.83     10.71 o 
   5   1  -3     1652.75     1634.95     16.50 o 
   6   1  -3        1.28       -0.89      1.41 o 
   7   1  -3      711.73      688.57      9.81 o 
   8   1  -3      236.46      222.30      6.23 o 
   9   1  -3       13.02       12.16      4.82 o 
  10   1  -3      129.62      124.78      7.71 o 
   2   2  -3     1131.58     1136.65     13.14 o 
   3   2  -3      188.15      210.79      4.11 o 
   4   2  -3       46.31       41.80      2.19 o 
   5   2  -3       56.92       54.49      2.52 o 
   6   2  -3      114.83      115.59      3.65 o 
   7   2  -3      459.74      444.75      8.70 o 
   8   2  -3       82.37       86.16      4.47 o 
   9   2  -3      134.61      143.52      7.07 o 
  10   2  -3       40.32       28.73      7.13 o 
   1   3  -3     1928.59     1752.31     35.45 o 
   2   3  -3      280.96      275.47      5.70 o 
   3   3  -3     1523.01     1450.00     17.52 o 
   4   3  -3     1301.22     1351.34     17.13 o 
   5   3  -3      298.78      284.92      6.37 o 
   6   3  -3      184.29      167.28      4.82 o 
   7   3  -3      115.32      115.28      5.54 o 
   8   3  -3       44.30       55.36      4.66 o 
   9   3  -3      340.66      354.87     11.47 o 
  10   3  -3       80.88       63.56      9.58 o 
   1   4  -3      885.39      931.06     22.00 o 
   2   4  -3      844.11      863.42     20.37 o 
   3   4  -3     1990.83     2150.16     28.77 o 
   4   4  -3       57.81       72.42      3.69 o 
   5   4  -3      157.76      165.31      4.93 o 
   6   4  -3       79.30       76.41      4.04 o 
   7   4  -3       64.29       65.35      4.69 o 
   8   4  -3       87.54      102.07      9.37 o 
   1   5  -3       31.45       28.32      3.67 o 
   2   5  -3      488.49      472.66     13.85 o 
   3   5  -3      578.05      572.51     11.21 o 
   4   5  -3       50.97       48.56      3.50 o 
   5   5  -3       55.87       56.65      4.56 o 
   6   5  -3      384.89      384.92     11.15 o 
   7   5  -3      166.16      172.15      9.58 o 
   1   6  -3      178.29      192.32      8.96 o 
   2   6  -3      356.00      338.60     12.22 o 
   3   6  -3      208.26      187.94      7.66 o 
   4   6  -3       10.44        7.48      2.28 o 
   5   6  -3        8.75       13.57      2.96 o 
   6   6  -3      151.34      163.08      7.39 o 
   7   6  -3       44.24       51.54      6.32 o 
   1   7  -3      125.44      125.30      8.15 o 
   2   7  -3      261.43      282.78     11.82 o 
   3   7  -3      138.22      131.14      6.56 o 
   4   7  -3      204.00      196.05      8.03 o 
   5   7  -3       54.19       60.51      6.52 o 
   6   7  -3       36.66       46.65      6.11 o 
   1   8  -3      117.32      123.67      8.96 o 
   2   8  -3      129.88      135.28      8.96 o 
   3   8  -3       47.33       61.95      5.63 o 
   4   8  -3       16.74       15.89      4.28 o 
   5   8  -3       11.22        9.58      3.87 o 
   1   9  -3        8.39        4.89      3.67 o 
   2   9  -3      196.27      200.47     11.82 o 
   3   9  -3       11.89        6.32      3.67 o 
   4   9  -3       25.66       30.56      5.70 o 
   5   9  -3      114.53      112.26      8.96 o 
   2  10  -3       26.89       28.52      6.11 o 
   3  10  -3       12.86        8.96      4.28 o 
   4  10  -3        0.56       -3.26      3.26 o 
   2  11  -3       31.29       31.99      7.13 o 
   3  11  -3        9.68       10.19      4.89 o 
   0   0  -2     1093.79     1035.30     15.84 o 
   2   0  -2     2263.01     2217.69     23.52 o 
   4   0  -2     1566.62     1539.97     23.01 o 
   6   0  -2      177.32      165.49      5.87 o 
   8   0  -2      483.87      483.30     11.93 o 
  10   0  -2      284.82      302.34     18.54 o 
   1   1  -2      847.78      812.29      7.61 o 
   2   1  -2     2193.23     2192.74     17.91 o 
   3   1  -2     4205.42     4342.47     34.02 o 
   4   1  -2      391.02      384.26      5.53 o 
   5   1  -2      423.61      491.09      9.23 o 
   6   1  -2      281.01      279.37      5.60 o 
   7   1  -2       95.34       91.96      3.87 o 
   8   1  -2       45.72       42.27      3.15 o 
   9   1  -2       73.78       82.49      6.33 o 
  10   1  -2       62.94       55.69      5.54 o 
   0   2  -2     1333.18     1220.16     27.71 o 
   1   2  -2     2335.25     2441.88     28.14 o 
   2   2  -2     7629.37     7395.98     76.45 o 
   3   2  -2      153.82      160.33      3.80 o 
   4   2  -2       26.51       30.59      1.81 o 
   5   2  -2      316.55      343.29      5.70 o 
   6   2  -2      494.81      487.19      7.55 o 
   7   2  -2       66.72       69.30      3.86 o 
   8   2  -2      129.64      130.64      5.06 o 
   9   2  -2        8.31        9.59      2.98 o 
  10   2  -2        4.33        0.17      3.07 o 
   1   3  -2     2095.18     2162.63     42.99 o 
   2   3  -2      364.67      353.69      6.88 o 
   3   3  -2     1848.46     1893.46     22.15 o 
   4   3  -2      210.47      198.46      4.91 o 
   5   3  -2      692.29      703.97     11.05 o 
   6   3  -2      157.73      136.91      4.01 o 
   7   3  -2       62.34       66.24      3.83 o 
   8   3  -2       25.65       28.42      5.07 o 
   9   3  -2        2.64        2.28      2.46 o 
   0   4  -2      794.63      760.94     18.95 o 
   1   4  -2      184.94      199.46      7.74 o 
   2   4  -2       61.75       55.01      4.28 o 
   3   4  -2     1524.43     1473.14     24.22 o 
   4   4  -2      941.93      874.29     20.34 o 
   5   4  -2       53.07       51.11      3.55 o 
   6   4  -2      904.09      884.17     12.65 o 
   7   4  -2      742.18      740.48     17.70 o 
   8   4  -2       83.07       74.36      8.35 o 
   9   4  -2       44.34       44.41      7.54 o 
   1   5  -2     1358.62     1364.61     31.99 o 
   2   5  -2     1094.53     1104.03     27.10 o 
   3   5  -2       39.21       40.73      3.89 o 
   4   5  -2      241.86      230.79      6.73 o 
   5   5  -2      165.36      164.25      6.10 o 
   6   5  -2      310.05      310.11     10.42 o 
   7   5  -2      201.92      206.51      8.96 o 
   8   5  -2       86.92       84.55      9.17 o 
   0   6  -2      538.13      511.98     16.50 o 
   1   6  -2      515.61      544.17     16.91 o 
   2   6  -2       78.31       63.97      6.11 o 
   3   6  -2      169.05      171.04      6.89 o 
   4   6  -2       15.23       17.35      2.69 o 
   5   6  -2      586.72      570.61     14.53 o 
   6   6  -2       13.27        7.55      2.96 o 
   7   6  -2       45.00       55.01      6.93 o 
   8   6  -2       44.24       53.17      7.33 o 
   1   7  -2      352.37      370.79     14.26 o 
   2   7  -2       95.68      109.81      7.74 o 
   3   7  -2      143.14      142.54     11.41 o 
   4   7  -2        0.79       -1.70      1.96 o 
   5   7  -2       13.72       15.60      3.35 o 
   6   7  -2        3.89        9.37      3.87 o 
   7   7  -2        3.52       -0.61      2.85 o 
   0   8  -2      118.91      107.77      8.56 o 
   1   8  -2      458.76      480.20     18.13 o 
   2   8  -2        8.60       16.30      4.28 o 
   3   8  -2       54.97       48.39      5.14 o 
   4   8  -2       90.78      105.53      8.35 o 
   5   8  -2        7.37       12.84      4.48 o 
   6   8  -2       60.77       49.30      6.93 o 
   1   9  -2       30.62       33.41      6.11 o 
   2   9  -2      227.12      231.85     12.84 o 
   3   9  -2       49.04       52.56      7.33 o 
   4   9  -2        0.69        0.20      3.26 o 
   5   9  -2       15.83       19.15      5.09 o 
   6   9  -2       83.51       75.38      8.56 o 
   1  10  -2       17.75        3.87      4.28 o 
   2  10  -2      100.49      112.66     11.00 o 
   3  10  -2       38.92       33.62      6.72 o 
   4  10  -2        8.84        4.07      4.07 o 
   5  10  -2       61.80       67.44      8.76 o 
   1  11  -2       51.54       55.01      8.76 o 
   2  11  -2       11.53        7.33      4.89 o 
   3  11  -2        9.48        5.50      4.48 o 
   4  11  -2       48.62       56.84      8.76 o 
   2  12  -2        6.40        7.95      5.50 o 
   3  12  -2       19.98       21.80      6.93 o 
   2   0  -1     3875.53     3911.84     46.74 o 
   4   0  -1     2216.02     2196.20     28.74 o 
   6   0  -1      564.13      617.11     14.31 o 
   8   0  -1      216.05      199.49     13.10 o 
  12   0  -1       41.92       64.99     13.04 o 
   0   1  -1     1950.53     1949.32     38.30 o 
   1   1  -1      771.31      739.94      7.74 o 
   2   1  -1     3544.25     3476.83     30.98 o 
   3   1  -1     6158.56     5949.37     50.16 o 
   4   1  -1      233.17      252.74      4.27 o 
   5   1  -1      688.91      624.24      8.12 o 
   6   1  -1      222.65      220.20      5.29 o 
   7   1  -1      320.07      321.59      6.33 o 
   8   1  -1      151.82      143.20      7.04 o 
   9   1  -1       26.55       26.18      4.39 o 
  10   1  -1       17.72       21.19      7.74 o 
  11   1  -1       38.83       66.82     12.02 o 
   1   2  -1    21077.92    20027.54    222.50 o 
   2   2  -1     4247.67     4210.06     38.51 o 
   3   2  -1       41.98       31.95      1.89 o 
   4   2  -1      330.85      327.77      5.17 o 
   5   2  -1        9.83       10.63      1.51 o 
   6   2  -1       28.74       37.12      2.51 o 
   7   2  -1      209.90      209.99      4.87 o 
   8   2  -1        6.75        9.07      2.27 o 
   9   2  -1        9.07        8.18      2.94 o 
  10   2  -1        0.44        3.67      5.09 o 
  11   2  -1       40.59       42.58      9.58 o 
   0   3  -1    15367.25    15072.40    293.78 o 
   1   3  -1     8267.40     7966.59    151.37 o 
   2   3  -1      324.75      351.55     14.67 o 
   3   3  -1      354.39      371.13     12.71 o 
   4   3  -1     1233.57     1232.98     16.03 o 
   5   3  -1      302.98      303.07      7.38 o 
   6   3  -1       63.44       55.29      3.01 o 
   7   3  -1      165.12      176.96      6.27 o 
   8   3  -1      126.79      122.51      6.90 o 
   9   3  -1      186.18      210.42      9.55 o 
  10   3  -1       14.16       12.22      6.11 o 
   1   4  -1      358.01      319.49      7.71 o 
   2   4  -1      294.99      336.98     11.41 o 
   3   4  -1       46.25       50.21      4.44 o 
   4   4  -1       21.37       19.90      2.48 o 
   5   4  -1       66.47       76.49      4.04 o 
   6   4  -1       50.47       52.61      3.34 o 
   7   4  -1       31.46       34.52      4.02 o 
   8   4  -1       76.59       88.83      9.98 o 
   9   4  -1        4.56        0.81      4.07 o 
  10   4  -1        4.83        9.17      5.50 o 
   0   5  -1     2525.79     2598.82     54.80 o 
   1   5  -1      762.94      757.98     29.85 o 
   2   5  -1      987.76     1004.41     25.26 o 
   3   5  -1      429.26      412.64     13.45 o 
   4   5  -1      120.47      116.90      4.95 o 
   5   5  -1      100.15       93.40      5.50 o 
   6   5  -1        1.73       -0.70      1.95 o 
   7   5  -1      109.75      126.22      7.76 o 
   8   5  -1      147.99      139.56     10.59 o 
   9   5  -1       20.14       31.99      6.93 o 
   1   6  -1      140.01      137.06      5.90 o 
   2   6  -1      159.15      141.19      8.15 o 
   3   6  -1      268.54      273.12      9.06 o 
   4   6  -1       16.76       17.53      2.67 o 
   5   6  -1      619.76      601.90     15.45 o 
   6   6  -1       71.40       70.14      6.12 o 
   7   6  -1      139.17      113.48     10.39 o 
   8   6  -1        4.31        8.96      4.28 o 
   0   7  -1       53.21       55.42      6.72 o 
   1   7  -1      124.80      123.60      6.19 o 
   2   7  -1      837.38      855.68     24.65 o 
   3   7  -1      103.21      100.25      6.14 o 
   4   7  -1      150.63      146.44      7.33 o 
   5   7  -1      449.52      477.14     28.22 o 
   6   7  -1      357.16      377.31     16.30 o 
   7   7  -1      112.14       90.46      9.58 o 
   8   7  -1        1.10        5.09      4.28 o 
   1   8  -1       15.23       18.06      3.46 o 
   2   8  -1      143.93      143.22      9.58 o 
   3   8  -1       59.07       63.79      6.06 o 
   4   8  -1       25.06       15.31      3.62 o 
   5   8  -1       70.05       57.25      7.54 o 
   6   8  -1       69.17       88.62      9.37 o 
   7   8  -1        5.09        6.11      4.07 o 
   0   9  -1      225.86      267.30     14.26 o 
   1   9  -1       32.33       26.67      4.25 o 
   2   9  -1       47.32       58.47      7.54 o 
   3   9  -1       26.51       17.72      5.09 o 
   4   9  -1      205.33      192.32     12.43 o 
   5   9  -1       36.46       34.23      6.32 o 
   6   9  -1       57.50       59.08      8.35 o 
   1  10  -1       50.22       59.29      8.35 o 
   2  10  -1       49.54       52.77      8.15 o 
   3  10  -1        8.14        4.89      4.28 o 
   4  10  -1        6.17        4.89      4.48 o 
   5  10  -1       40.09       39.12      7.33 o 
   6  10  -1        4.50        1.63      4.28 o 
   0  11  -1       18.34       11.82      5.30 o 
   1  11  -1        7.31        4.69      4.69 o 
   2  11  -1       67.18       66.01      9.37 o 
   3  11  -1       56.39       79.05      9.98 o 
   4  11  -1        9.03        6.72      5.09 o 
   5  11  -1        8.61        8.56      5.50 o 
   1  12  -1        2.89       -1.83      4.48 o 
   2  12  -1       11.65        5.09      5.09 o 
   3  12  -1       16.06       17.52      6.32 o 
   2   0   0     4812.81     5003.82     72.17 o 
   4   0   0       13.25       10.22      1.86 o 
   6   0   0       40.83       36.34      3.40 o 
   8   0   0      675.09      703.17     15.03 o 
  12   0   0        5.86       11.41      8.35 o 
   1   1   0      615.19      514.20      6.20 o 
   2   1   0     2293.82     2144.16     18.78 o 
   3   1   0      694.01      616.26      7.09 o 
   4   1   0      826.04      878.61     10.78 o 
   5   1   0      121.43      152.05      3.38 o 
   6   1   0       81.15       79.11      3.65 o 
   7   1   0      135.37      143.82      4.92 o 
   8   1   0        0.31       -1.88      1.88 o 
   9   1   0        0.42       -0.92      2.50 o 
  10   1   0        0.23       -1.63      4.89 o 
  11   1   0        6.35        5.91      6.52 o 
  12   1   0        0.09        4.07      6.52 o 
   0   2   0      904.67     1028.90     15.70 o 
   1   2   0      540.74      604.75      7.31 o 
   2   2   0     3364.49     3307.43     30.79 o 
   3   2   0       29.72       27.30      1.82 o 
   4   2   0     1366.75     1300.88     13.50 o 
   5   2   0      201.60      203.31      4.43 o 
   6   2   0      534.04      529.16      8.07 o 
   7   2   0        2.25        2.98      1.78 o 
   8   2   0      182.01      179.53      6.43 o 
   9   2   0      239.47      207.99      8.66 o 
  10   2   0       34.33       46.86      9.78 o 
  11   2   0       42.46       46.65     10.80 o 
   1   3   0     2019.08     1977.67     23.88 o 
   2   3   0        8.06        7.53      1.94 o 
   3   3   0      225.20      262.16      6.31 o 
   4   3   0      193.33      183.84      4.90 o 
   5   3   0       19.63       16.32      1.76 o 
   6   3   0      113.64      109.81      3.80 o 
   7   3   0      213.71      212.30      6.04 o 
   8   3   0        0.24        2.18      2.51 o 
   9   3   0        3.02        1.29      2.59 o 
  10   3   0       23.53       20.78      6.93 o 
  11   3   0       58.09       68.45     11.41 o 
   0   4   0     2060.04     2253.90     47.67 o 
   1   4   0     1984.26     1908.57     41.36 o 
   2   4   0      763.97      723.05     19.56 o 
   3   4   0      885.20      842.19     14.02 o 
   4   4   0     1779.36     1775.84     25.41 o 
   5   4   0       21.30       12.15      1.88 o 
   6   4   0       25.81       28.52      2.70 o 
   7   4   0       88.95       74.92      6.73 o 
   8   4   0       24.82       40.34      7.54 o 
   9   4   0        0.29        4.69      4.48 o 
  10   4   0       51.25       59.08      9.58 o 
   1   5   0      107.87      114.09      6.93 o 
   2   5   0     1058.23     1152.32     28.93 o 
   3   5   0      115.15      115.58      5.57 o 
   4   5   0      216.13      209.01      6.66 o 
   5   5   0       14.27       13.49      2.56 o 
   6   5   0      191.55      189.33      7.05 o 
   7   5   0       41.12       39.84      5.13 o 
   8   5   0       16.63       14.06      5.09 o 
   9   5   0        0.28        3.46      4.48 o 
  10   5   0        1.69        2.44      4.89 o 
   0   6   0       48.70       31.58      4.89 o 
   1   6   0     1340.97     1297.94     23.34 o 
   2   6   0      204.72      187.79      6.99 o 
   3   6   0       16.73       17.92      3.67 o 
   4   6   0       47.95       47.47      3.99 o 
   5   6   0      259.28      251.73      9.66 o 
   6   6   0       38.82       50.91      5.51 o 
   7   6   0      117.12       99.01     10.19 o 
   8   6   0        4.24       15.89      5.30 o 
   9   6   0       59.71       72.33      9.98 o 
   1   7   0        8.09        6.32      2.30 o 
   2   7   0      410.39      417.74     13.96 o 
   3   7   0      286.20      258.26     16.50 o 
   4   7   0       64.97       57.00      5.45 o 
   5   7   0       99.46       88.49     13.55 o 
   6   7   0       14.78       14.91      4.79 o 
   7   7   0      109.43      123.26     11.61 o 
   8   7   0        0.08       -3.46      3.46 o 
   0   8   0        2.41        2.04      3.06 o 
   1   8   0        1.24       -1.32      1.87 o 
   2   8   0       67.49       72.53      8.15 o 
   3   8   0      620.51      593.73     18.85 o 
   4   8   0      453.11      430.22     15.59 o 
   5   8   0        1.41       -0.13      2.85 o 
   6   8   0      230.93      224.51     13.45 o 
   7   8   0       54.21       59.69      8.56 o 
   8   8   0       11.46        9.98      5.30 o 
   1   9   0      247.64      238.03     22.21 o 
   2   9   0        0.37        2.24      3.67 o 
   3   9   0       80.73       90.46      7.54 o 
   4   9   0       10.43        6.32      4.07 o 
   5   9   0        4.50        2.04      3.87 o 
   6   9   0       15.87       20.17      6.11 o 
   7   9   0        0.52       -3.26      3.26 o 
   0  10   0       22.05       24.65      6.11 o 
   1  10   0        5.05        9.14      3.28 o 
   2  10   0      100.51       88.83     10.39 o 
   3  10   0       23.78       19.56      5.70 o 
   4  10   0      133.44      140.78     13.24 o 
   5  10   0      113.20      160.95     12.84 o 
   6  10   0       27.76       33.21      7.13 o 
   1  11   0        3.81       -1.43      3.67 o 
   2  11   0        0.01       -3.87      3.87 o 
   3  11   0        0.31        1.83      4.69 o 
   4  11   0        7.97        5.70      5.09 o 
   5  11   0       60.27       56.43      9.17 o 
   0  12   0       29.03       44.41      8.76 o 
   1  12   0        0.48       -2.04      4.28 o 
   2  12   0       19.54       12.02      6.11 o 
   3  12   0       10.34       14.26      6.32 o 
   2   0   1     3874.11     3941.98     46.96 o 
   4   0   1     2216.69     2167.45     28.92 o 
   6   0   1      562.72      585.33     11.90 o 
   8   0   1      216.22      183.79      8.84 o 
  12   0   1       41.96       49.30     12.43 o 
   0   1   1     1957.48     1961.43     34.23 o 
   1   1   1      803.81      768.85      8.27 o 
   2   1   1     3548.75     3529.60     32.38 o 
   3   1   1     6134.20     5912.09     49.80 o 
   4   1   1      234.56      257.52      4.79 o 
   5   1   1      678.19      620.44     11.93 o 
   6   1   1      224.41      223.64      5.49 o 
   7   1   1      324.14      332.54      7.26 o 
   8   1   1      149.98      145.86      6.38 o 
   9   1   1       28.34       20.11      3.73 o 
  10   1   1       17.42       15.89      7.33 o 
  11   1   1       39.47       57.05     11.82 o 
  12   1   1        5.98       11.61      7.33 o 
   1   2   1    21072.57    20053.89    193.94 o 
   2   2   1     4248.27     4195.02     38.40 o 
   3   2   1       41.89       31.75      1.77 o 
   4   2   1      331.16      326.54      5.27 o 
   5   2   1        9.41       10.22      1.56 o 
   6   2   1       28.39       35.60      2.54 o 
   7   2   1      210.05      198.98      9.65 o 
   8   2   1        6.69        8.96      2.60 o 
   9   2   1        8.80        6.47      3.02 o 
  10   2   1        0.45       -4.48      4.48 o 
  11   2   1       40.83       61.32     11.82 o 
   0   3   1    15429.00    15057.46    208.38 o 
   1   3   1     8304.13     8069.95     89.09 o 
   2   3   1      335.58      355.78      6.44 o 
   3   3   1      375.95      402.99      8.07 o 
   4   3   1     1205.33     1190.97     14.25 o 
   5   3   1      289.48      280.07      5.45 o 
   6   3   1       68.56       71.47      3.42 o 
   7   3   1      164.61      172.37      4.99 o 
   8   3   1      127.00      126.00      6.06 o 
   9   3   1      183.89      213.00     11.08 o 
  10   3   1       14.78       13.45      6.52 o 
  11   3   1        7.42       16.30      7.33 o 
   1   4   1      358.42      331.37      8.28 o 
   2   4   1      294.98      366.19     14.87 o 
   3   4   1       46.26       47.68      6.24 o 
   4   4   1       21.61       24.56      2.74 o 
   5   4   1       67.25       69.02      3.81 o 
   6   4   1       50.42       52.44      3.41 o 
   7   4   1       32.13       40.88      4.38 o 
   8   4   1       77.56       79.16      7.27 o 
   9   4   1        4.78        8.35      5.30 o 
  10   4   1        4.81       10.39      6.11 o 
  11   4   1       29.24       35.04      8.96 o 
   0   5   1     2471.28     2558.48     55.82 o 
   1   5   1      741.41      722.80     14.91 o 
   2   5   1     1007.56      986.65     18.66 o 
   3   5   1      435.75      407.57     14.36 o 
   4   5   1      118.72      114.07      4.97 o 
   5   5   1      105.87       93.70      5.41 o 
   6   5   1        1.13        0.54      1.84 o 
   7   5   1      108.70      126.60      8.57 o 
   8   5   1      148.73      170.32     12.84 o 
   9   5   1       21.33       24.86      6.93 o 
  10   5   1       34.87       22.82      7.54 o 
   1   6   1      140.48      139.18      6.12 o 
   2   6   1      157.41      165.51      8.56 o 
   3   6   1      269.46      269.80      9.47 o 
   4   6   1       17.03       14.95      2.61 o 
   5   6   1      617.54      616.76     13.34 o 
   6   6   1       70.01       76.23      6.69 o 
   7   6   1      140.09      127.29      8.76 o 
   8   6   1        4.50        8.15      4.89 o 
   9   6   1        0.26        3.67      4.69 o 
  10   6   1        0.50        1.83      5.09 o 
   0   7   1       51.72       63.16      7.13 o 
   1   7   1      124.50      136.66      9.88 o 
   2   7   1      852.30      822.62     18.22 o 
   3   7   1      101.86      100.62     15.59 o 
   4   7   1      142.42      131.68      7.27 o 
   5   7   1      450.61      476.96     14.32 o 
   6   7   1      356.24      367.80     12.93 o 
   7   7   1      112.38       92.09     10.80 o 
   8   7   1        0.77        2.24      4.48 o 
   9   7   1        3.31       13.24      5.91 o 
   1   8   1       15.34       16.48      3.30 o 
   2   8   1      142.66      137.13      7.74 o 
   3   8   1       59.10       65.93      6.09 o 
   4   8   1       24.86       21.74      4.15 o 
   5   8   1       70.11       60.13     11.51 o 
   6   8   1       70.60       61.93      8.76 o 
   7   8   1        5.05        4.69      4.48 o 
   8   8   1        3.21        7.74      5.09 o 
   0   9   1      224.89      237.35     14.06 o 
   1   9   1       32.39       33.07      4.73 o 
   2   9   1       43.22       39.56      5.04 o 
   3   9   1       26.23       31.75      7.03 o 
   4   9   1      208.24      197.83     13.04 o 
   5   9   1       36.09       28.12      6.52 o 
   6   9   1       60.25       76.81     10.19 o 
   7   9   1       17.36       10.59      5.30 o 
   8   9   1       15.37       28.12      7.33 o 
   1  10   1       50.17       54.03      5.97 o 
   2  10   1       49.88       46.04      8.15 o 
   3  10   1        8.11       -2.65      4.07 o 
   4  10   1        5.92        8.56      5.50 o 
   5  10   1       39.85       38.91      7.54 o 
   6  10   1        4.51        0.20      4.28 o 
   7  10   1       26.86       19.76      6.52 o 
   0  11   1       19.66       14.47      5.50 o 
   1  11   1        7.08        8.43      3.59 o 
   2  11   1       65.85       54.80      8.96 o 
   3  11   1       56.68       64.99     10.19 o 
   4  11   1        9.64       10.80      5.70 o 
   5  11   1        8.85        8.15      6.11 o 
   1  12   1        2.88        2.32      3.42 o 
   2  12   1       11.67       14.87      6.52 o 
   3  12   1       15.96       17.72      6.72 o 
   0   0   2     1173.80     1118.24     15.99 o 
   2   0   2     2219.17     2143.96     33.92 o 
   4   0   2     1557.99     1524.25     28.41 o 
   6   0   2      175.77      173.60      6.13 o 
   8   0   2      488.74      471.24     21.80 o 
  12   0   2       22.75        9.17      8.56 o 
   1   1   2      847.02      802.82      8.20 o 
   2   1   2     2194.08     2221.32     19.49 o 
   3   1   2     4203.37     4330.89     37.17 o 
   4   1   2      389.93      385.93      5.73 o 
   5   1   2      424.17      465.91      7.11 o 
   6   1   2      280.84      272.38      5.74 o 
   7   1   2       95.02       96.40      4.16 o 
   8   1   2       45.68       41.58      3.92 o 
   9   1   2       73.98       75.61      6.36 o 
  10   1   2       62.97       70.70     12.22 o 
  11   1   2        4.72        6.52      7.33 o 
   0   2   2     1372.72     1282.50     25.67 o 
   1   2   2     2359.40     2434.53     28.11 o 
   2   2   2     7646.38     7599.89     60.93 o 
   3   2   2      153.21      163.62      3.57 o 
   4   2   2       18.71       26.52      1.85 o 
   5   2   2      306.60      335.38      6.27 o 
   6   2   2      490.98      476.05     11.36 o 
   7   2   2       64.95       68.60      3.66 o 
   8   2   2      129.09      126.22      8.17 o 
   9   2   2        9.07        6.62      3.09 o 
  10   2   2        4.95       -3.46      4.48 o 
  11   2   2       14.42       11.41      7.33 o 
   1   3   2     2095.66     2145.27     25.97 o 
   2   3   2      366.47      354.34      6.42 o 
   3   3   2     1844.36     1939.20     21.88 o 
   4   3   2      208.92      201.86      4.58 o 
   5   3   2      695.06      724.38      9.57 o 
   6   3   2      157.68      147.24      4.42 o 
   7   3   2       61.85       60.98      3.53 o 
   8   3   2       26.24       26.91      3.45 o 
   9   3   2        2.70        4.69      5.30 o 
  10   3   2       12.00       11.82      6.93 o 
  11   3   2        5.80        8.96      6.93 o 
   0   4   2      795.09      742.81     20.58 o 
   1   4   2      198.95      207.78      6.83 o 
   2   4   2       70.00       64.11      3.42 o 
   3   4   2     1510.06     1482.12     21.52 o 
   4   4   2      931.68      893.56     12.89 o 
   5   4   2       55.19       49.90      3.33 o 
   6   4   2      910.42      915.62     13.10 o 
   7   4   2      740.33      752.85     24.09 o 
   8   4   2       82.45       58.33      9.68 o 
   9   4   2       47.02       49.10      9.58 o 
  10   4   2       22.80       17.72      6.93 o 
  11   4   2        9.09       13.85      6.72 o 
   1   5   2     1356.39     1433.95     33.51 o 
   2   5   2     1092.97     1146.61     21.10 o 
   3   5   2       39.88       39.43      4.01 o 
   4   5   2      242.17      215.24      6.85 o 
   5   5   2      163.23      161.28      5.32 o 
   6   5   2      312.67      308.16      7.85 o 
   7   5   2      204.13      197.01      9.36 o 
   8   5   2       85.67       85.57     11.00 o 
   9   5   2       20.43       17.72      6.93 o 
  10   5   2        3.23        9.98      6.11 o 
  11   5   2        6.82        6.52      5.91 o 
   0   6   2      529.34      509.54     18.13 o 
   1   6   2      524.72      513.93     15.89 o 
   2   6   2       79.99       60.60      5.09 o 
   3   6   2      158.65      161.32      8.83 o 
   4   6   2       16.71       17.17      2.85 o 
   5   6   2      587.80      576.57     12.88 o 
   6   6   2       13.44        3.84      3.17 o 
   7   6   2       47.74       45.07      5.69 o 
   8   6   2       43.87       46.45      8.56 o 
   9   6   2       77.62       67.84     10.80 o 
  10   6   2       71.11       82.31     12.02 o 
   1   7   2      352.65      369.37     15.89 o 
   2   7   2       95.50       85.35      6.19 o 
   3   7   2      141.79      148.46      5.96 o 
   4   7   2        0.77        0.24      4.28 o 
   5   7   2       14.39       16.37      3.82 o 
   6   7   2        3.95        7.11      7.74 o 
   7   7   2        3.74        0.41      3.67 o 
   8   7   2        0.27       -2.85      3.46 o 
   9   7   2       10.84        9.58      5.70 o 
   0   8   2      118.98      148.32     10.59 o 
   1   8   2      454.49      487.29     15.79 o 
   2   8   2        8.57        9.02      3.87 o 
   3   8   2       59.40       60.31      4.76 o 
   4   8   2       90.42       87.72      7.04 o 
   5   8   2        7.81       16.71      5.60 o 
   6   8   2       60.84       45.03      7.95 o 
   7   8   2       46.59       57.05      9.17 o 
   8   8   2        4.39        3.26      4.89 o 
   9   8   2       10.54        8.15      5.91 o 
   1   9   2       30.87       28.12      4.47 o 
   2   9   2      227.04      217.87     12.73 o 
   3   9   2       48.80       51.36      6.62 o 
   4   9   2        0.67        8.98      9.68 o 
   5   9   2       16.17       21.60      6.11 o 
   6   9   2       83.84       58.68      9.37 o 
   7   9   2        9.43        7.54      5.09 o 
   8   9   2       16.05       21.19      7.13 o 
   0  10   2       76.86       72.94     10.19 o 
   1  10   2       16.30       18.64      4.28 o 
   2  10   2      101.35       98.11      7.97 o 
   3  10   2       39.89       39.52      8.15 o 
   4  10   2        8.52        8.96      5.09 o 
   5  10   2       62.59       74.77     10.19 o 
   6  10   2       10.45        8.15      5.09 o 
   7  10   2        2.20        0.81      4.48 o 
   1  11   2       51.41       47.03      6.11 o 
   2  11   2       11.39        6.75      4.89 o 
   3  11   2        9.67        3.87      5.09 o 
   4  11   2       48.61       43.19      8.76 o 
   5  11   2        4.12       12.43      5.91 o 
   0  12   2       25.94       15.48      6.52 o 
   1  12   2        2.34        2.96      3.94 o 
   2  12   2        6.57       12.63      6.11 o 
   3  12   2       20.25       22.41      7.54 o 
   2   0   3      785.14      730.26     13.76 o 
   4   0   3      161.70      158.02      6.55 o 
   6   0   3      490.66      459.97     13.54 o 
   8   0   3       50.36       68.25      9.78 o 
  10   0   3       42.79       52.36     11.82 o 
   0   1   3      276.81      282.86      5.27 o 
   1   1   3     2505.75     2507.77     20.43 o 
   2   1   3      503.38      488.50      7.79 o 
   3   1   3      361.92      335.04      5.19 o 
   4   1   3      969.34      997.23     11.20 o 
   5   1   3     1636.73     1595.96     31.99 o 
   6   1   3        1.00       -0.34      1.43 o 
   7   1   3      714.85      697.36     11.50 o 
   8   1   3      238.60      217.75      7.16 o 
   9   1   3       10.95       11.90      3.51 o 
  10   1   3      129.35       90.05     13.85 o 
  11   1   3        1.94        8.76      7.33 o 
   1   2   3     1168.47     1141.83     12.50 o 
   2   2   3     1130.32     1142.46     10.54 o 
   3   2   3      188.39      202.04      3.75 o 
   4   2   3       46.66       37.65      2.10 o 
   5   2   3       57.11       50.75      2.81 o 
   6   2   3      114.39      115.53      4.05 o 
   7   2   3      462.31      434.54      8.02 o 
   8   2   3       82.79       88.66      5.25 o 
   9   2   3      133.81      125.30     15.28 o 
  10   2   3       40.23       42.99     10.19 o 
  11   2   3       23.69       21.39      8.76 o 
   0   3   3      538.05      523.43     19.97 o 
   1   3   3     1900.77     1776.72     22.01 o 
   2   3   3      263.33      273.64      7.48 o 
   3   3   3     1514.04     1477.98     14.05 o 
   4   3   3     1315.59     1385.68     15.89 o 
   5   3   3      301.70      295.38      5.64 o 
   6   3   3      181.22      164.22      4.59 o 
   7   3   3      118.64      114.04      4.54 o 
   8   3   3       46.95       46.09      4.18 o 
   9   3   3      343.12      370.79     21.39 o 
  10   3   3       79.59       65.60     11.61 o 
  11   3   3       11.63       26.49      9.17 o 
   1   4   3      886.74      999.52     25.47 o 
   2   4   3      844.96      897.81     11.71 o 
   3   4   3     1986.25     2152.52     21.88 o 
   4   4   3       57.04       74.51      3.46 o 
   5   4   3      159.70      159.60      5.41 o 
   6   4   3       79.61       77.13      4.05 o 
   7   4   3       63.42       61.17      5.15 o 
   8   4   3       86.26       92.53      7.86 o 
   9   4   3        8.57        4.69      5.09 o 
  10   4   3       20.29       41.36      9.78 o 
  11   4   3       11.20       12.84      6.72 o 
   0   5   3     2242.48     2405.48     53.99 o 
   1   5   3       33.89       27.33      3.30 o 
   2   5   3      482.13      474.25      9.71 o 
   3   5   3      576.57      586.65     11.31 o 
   4   5   3       44.11       42.47      5.11 o 
   5   5   3       60.10       59.32      3.83 o 
   6   5   3      381.03      349.20      9.62 o 
   7   5   3      164.19      167.27     15.28 o 
   8   5   3       80.46       93.92     10.49 o 
   9   5   3        1.44        7.54      5.50 o 
  10   5   3       20.01       25.47      7.95 o 
   1   6   3      177.90      188.39     15.18 o 
   2   6   3      355.65      353.86     10.73 o 
   3   6   3      209.08      206.51      6.58 o 
   4   6   3       10.02       10.52      2.45 o 
   5   6   3        8.95       11.69      2.43 o 
   6   6   3      153.33      161.38      8.50 o 
   7   6   3       43.68       54.92      6.83 o 
   8   6   3       91.43       85.36     11.41 o 
   9   6   3        5.52       11.21      5.91 o 
  10   6   3       20.58       27.10      7.95 o 
   0   7   3      254.65      234.90     12.63 o 
   1   7   3      124.50      135.55      6.91 o 
   2   7   3      254.42      256.12      9.65 o 
   3   7   3      139.73      135.94      5.76 o 
   4   7   3      207.55      229.36      7.84 o 
   5   7   3       54.59       52.17      5.68 o 
   6   7   3       38.10       48.02      7.44 o 
   7   7   3       19.42       25.75      4.96 o 
   8   7   3       12.57       27.30      7.33 o 
   9   7   3       10.77       15.69      6.52 o 
   1   8   3      117.11      136.81      7.35 o 
   2   8   3      129.24      123.36      8.96 o 
   3   8   3       47.49       49.78      4.47 o 
   4   8   3       17.22       16.28      6.01 o 
   5   8   3       11.17       11.73      3.65 o 
   6   8   3        5.38        8.29      4.18 o 
   7   8   3        2.41       -1.63      4.28 o 
   8   8   3       17.95       12.84      6.32 o 
   9   8   3       23.76       22.00      7.13 o 
   0   9   3       10.75        9.17      4.69 o 
   1   9   3        8.45        7.65      3.02 o 
   2   9   3      198.77      204.16      9.58 o 
   3   9   3       11.50       12.32      3.00 o 
   4   9   3       24.84       41.20     11.21 o 
   5   9   3      115.34      114.70     12.43 o 
   6   9   3       35.40       39.93      8.35 o 
   7   9   3       27.14       27.10      7.33 o 
   8   9   3        0.49        5.91      5.50 o 
   1  10   3       25.65       31.69      4.96 o 
   2  10   3       26.65       21.52      4.54 o 
   3  10   3       12.98       16.91      5.70 o 
   4  10   3        0.59       -1.63      3.67 o 
   5  10   3        0.29        1.83      4.07 o 
   6  10   3       16.28       27.71      7.54 o 
   7  10   3        2.86       -4.48      4.48 o 
   0  11   3       80.43       75.59     10.80 o 
   1  11   3       44.93       42.74      6.03 o 
   2  11   3       31.87       28.45      5.32 o 
   3  11   3        9.41        8.15      5.50 o 
   4  11   3        6.66        6.72      5.50 o 
   5  11   3        0.14        8.35      5.50 o 
   1  12   3        6.75        0.34      3.59 o 
   2  12   3       17.31       18.87      5.04 o 
   3  12   3       29.36       21.60      7.74 o 
   0   0   4     8506.87     7918.70    113.13 o 
   2   0   4     2117.59     1969.47     24.45 o 
   4   0   4     1319.88     1240.70     23.62 o 
   6   0   4      250.85      217.04      9.36 o 
   8   0   4       67.80       50.53      8.76 o 
  10   0   4      397.53      429.27     26.28 o 
   1   1   4      112.18      104.48      2.22 o 
   2   1   4      861.02      874.95      8.90 o 
   3   1   4      151.27      170.00      3.38 o 
   4   1   4      366.98      415.32      6.27 o 
   5   1   4       23.89       21.42      2.03 o 
   6   1   4       99.19      108.12      4.35 o 
   7   1   4      180.76      182.65      6.07 o 
   8   1   4      153.92      152.03      7.99 o 
   9   1   4       47.36       35.45      9.17 o 
  10   1   4       25.53       16.91      8.15 o 
  11   1   4        2.22       17.11      7.95 o 
   0   2   4      344.14      309.67     11.00 o 
   1   2   4      783.14      826.59      8.44 o 
   2   2   4      758.59      716.82      8.28 o 
   3   2   4      174.18      200.08      3.74 o 
   4   2   4     2641.47     2721.54     25.35 o 
   5   2   4      159.40      162.73      4.04 o 
   6   2   4      211.84      213.47      5.22 o 
   7   2   4      123.54      129.34      6.10 o 
   8   2   4      450.15      438.13     10.39 o 
   9   2   4      218.31      199.05     18.95 o 
  10   2   4       56.47       33.82     10.19 o 
  11   2   4        6.65        9.37      7.33 o 
   1   3   4      234.49      244.07      5.11 o 
   2   3   4      785.05      860.37      9.46 o 
   3   3   4      290.59      329.34      4.61 o 
   4   3   4      888.53      908.36     13.70 o 
   5   3   4      291.51      282.54      8.76 o 
   6   3   4       61.92       58.08      3.17 o 
   7   3   4      109.50       99.89      5.44 o 
   8   3   4       33.46       31.25      3.87 o 
   9   3   4       33.36       25.26      7.74 o 
  10   3   4       17.18       26.08      8.76 o 
  11   3   4       12.23       16.09      7.33 o 
   0   4   4     1408.07     1364.00     33.62 o 
   1   4   4      205.22      203.85      7.12 o 
   2   4   4      406.41      434.23      8.05 o 
   3   4   4     1166.43     1217.55     12.42 o 
   4   4   4       46.92       48.94      3.38 o 
   5   4   4      308.62      307.19      7.06 o 
   6   4   4      188.25      185.39      5.94 o 
   7   4   4      210.90      203.71     13.07 o 
   8   4   4      113.96      117.14     16.50 o 
   9   4   4       98.95       89.64     12.63 o 
  10   4   4       53.08       59.08     11.61 o 
  11   4   4        8.63        7.13      6.72 o 
   1   5   4      739.81      765.76     18.23 o 
   2   5   4      444.08      466.58      9.68 o 
   3   5   4      407.19      415.87      9.52 o 
   4   5   4      115.21      119.30      5.55 o 
   5   5   4        2.49        2.81      1.91 o 
   6   5   4       22.70       26.06      3.17 o 
   7   5   4       28.29       34.89      6.69 o 
   8   5   4      126.76      110.89      8.61 o 
   9   5   4       16.22       12.02      6.52 o 
  10   5   4       24.13       26.08      8.35 o 
   0   6   4       57.98       67.84      7.54 o 
   1   6   4      214.49      210.03      8.21 o 
   2   6   4      781.58      748.47     13.82 o 
   3   6   4      260.75      257.64      7.43 o 
   4   6   4       97.07       93.23      5.27 o 
   5   6   4      462.30      456.34      9.94 o 
   6   6   4       20.75       25.33      3.64 o 
   7   6   4       34.00       39.34      9.68 o 
   8   6   4       26.80       22.82      7.13 o 
   9   6   4        9.99        8.56      6.52 o 
  10   6   4       19.94       16.50      7.54 o 
   1   7   4        7.84        7.80      2.66 o 
   2   7   4      118.36      109.03     14.36 o 
   3   7   4       17.28       17.79      2.77 o 
   4   7   4        5.24        6.07      2.37 o 
   5   7   4       91.43       80.99      9.07 o 
   6   7   4       36.84       35.88     12.43 o 
   7   7   4       15.74        9.89      4.23 o 
   8   7   4       27.35       15.28      6.72 o 
   9   7   4        8.19        4.48      5.50 o 
   0   8   4       34.59       32.19      6.52 o 
   1   8   4      130.66      120.18      8.21 o 
   2   8   4       63.16       67.35      6.27 o 
   3   8   4      207.22      206.27      7.52 o 
   4   8   4       40.26       40.29      5.10 o 
   5   8   4        7.76        3.41      3.07 o 
   6   8   4       15.16       14.25      6.52 o 
   7   8   4       79.87      103.90     12.84 o 
   8   8   4        3.38        8.15      5.70 o 
   1   9   4       92.26      108.76      8.28 o 
   2   9   4       37.22       47.98      8.45 o 
   3   9   4        0.25       -0.85      2.65 o 
   4   9   4       17.69       23.30     11.51 o 
   5   9   4        5.38       13.45      5.70 o 
   6   9   4       11.29       14.87      6.32 o 
   7   9   4       15.81        4.69      5.50 o 
   8   9   4       24.68       22.41      7.54 o 
   0  10   4       40.68       42.38      8.15 o 
   1  10   4       88.78       94.14      8.96 o 
   2  10   4        6.85        5.82      3.59 o 
   3  10   4        0.87        1.76      2.93 o 
   4  10   4       22.32       20.58      6.32 o 
   5  10   4       20.63       17.72      6.72 o 
   6  10   4       21.58       23.63      7.54 o 
   1  11   4       39.38       39.86      6.01 o 
   2  11   4       42.97       44.60      6.34 o 
   3  11   4        8.04        9.35      4.20 o 
   4  11   4       28.30       25.67      7.33 o 
   5  11   4        5.92        8.35      5.70 o 
   0  12   4        9.56        5.91      5.70 o 
   1  12   4        3.36        5.17      4.48 o 
   2  12   4       11.84       11.07      4.54 o 
   2   0   5      358.01      310.83      5.32 o 
   4   0   5     1591.38     1675.69     30.61 o 
   6   0   5       33.18       43.19      5.31 o 
   8   0   5      257.99      250.59     12.27 o 
  10   0   5       97.93      101.26     16.09 o 
   0   1   5      858.35      850.76     11.85 o 
   1   1   5     2091.25     2099.99     18.30 o 
   2   1   5      347.97      380.41      5.63 o 
   3   1   5     3469.56     3537.53     33.24 o 
   4   1   5     1302.65     1315.65     21.14 o 
   5   1   5      169.94      152.38      4.81 o 
   6   1   5       14.28       14.06      2.41 o 
   7   1   5      122.05      116.67      6.53 o 
   8   1   5       59.15       67.43      6.01 o 
   9   1   5       36.80       29.13      9.17 o 
  10   1   5       41.31       59.49     12.43 o 
  11   1   5       33.94       34.05      7.74 o 
   1   2   5      537.38      543.80     12.24 o 
   2   2   5       73.58       79.46      2.49 o 
   3   2   5       15.34       17.19      1.38 o 
   4   2   5      668.19      720.68     11.64 o 
   5   2   5      205.75      203.53      5.42 o 
   6   2   5      101.54      105.83      4.16 o 
   7   2   5      101.84       99.08      7.16 o 
   8   2   5       37.91       41.31      4.92 o 
   9   2   5      133.47      126.31     15.69 o 
  10   2   5       30.42       17.93      8.15 o 
  11   2   5       31.42       27.30      9.98 o 
   0   3   5      254.55      260.58     11.21 o 
   1   3   5     1286.56     1207.93     12.33 o 
   2   3   5      413.10      426.66      5.50 o 
   3   3   5      135.74      123.73      3.13 o 
   4   3   5      547.20      512.84      8.41 o 
   5   3   5      325.70      327.61      5.97 o 
   6   3   5      247.92      235.57      7.27 o 
   7   3   5      265.81      290.85      7.22 o 
   8   3   5       11.35        8.87      2.66 o 
   9   3   5       31.30       41.77      9.58 o 
  10   3   5       10.23        6.32      6.52 o 
  11   3   5       75.53       67.64     13.24 o 
   1   4   5       23.53       32.21      3.60 o 
   2   4   5      114.09      127.02      3.02 o 
   3   4   5      405.40      418.18      5.69 o 
   4   4   5       50.10       60.67      2.96 o 
   5   4   5       28.09       29.45      4.21 o 
   6   4   5       12.54       19.77      2.80 o 
   7   4   5      125.34      122.95      7.27 o 
   8   4   5        8.06        7.88      3.74 o 
   9   4   5      169.02      161.36     17.52 o 
  10   4   5        2.52        2.85      5.70 o 
   0   5   5      760.42      755.24     23.84 o 
   1   5   5       54.25       44.25      7.44 o 
   2   5   5     1421.87     1434.64     26.16 o 
   3   5   5      304.67      298.01      6.40 o 
   4   5   5      172.72      179.81      4.13 o 
   5   5   5      136.13      154.36      5.36 o 
   6   5   5       62.87       62.74      4.23 o 
   7   5   5       97.92      101.01      6.16 o 
   8   5   5      142.27      115.66      8.81 o 
   9   5   5       31.25       35.04      8.96 o 
  10   5   5       24.27       25.67      8.76 o 
   1   6   5      111.39      124.33      6.55 o 
   2   6   5      134.92      139.50      5.39 o 
   3   6   5       32.18       29.20      3.23 o 
   4   6   5       33.39       36.22      2.81 o 
   5   6   5       50.99       54.80      4.62 o 
   6   6   5        6.99        6.00      2.74 o 
   7   6   5       16.52       11.17      4.31 o 
   8   6   5       79.85       66.39      7.29 o 
   9   6   5       20.36       19.15      7.74 o 
  10   6   5       18.99       23.23      7.74 o 
   0   7   5      389.30      381.80     17.11 o 
   1   7   5       24.38       26.01      3.96 o 
   2   7   5      107.42      113.39      5.72 o 
   3   7   5       46.03       49.43      4.17 o 
   4   7   5      337.83      350.64      7.37 o 
   5   7   5       84.19       87.67      4.93 o 
   6   7   5       49.67       46.30      8.15 o 
   7   7   5       67.39       49.10      9.17 o 
   8   7   5      101.45      108.79     13.65 o 
   9   7   5       49.76       39.32      9.58 o 
   1   8   5      104.91       94.74     10.39 o 
   2   8   5        3.03        3.95      2.09 o 
   3   8   5       62.96       64.62      4.99 o 
   4   8   5       15.21       21.24      4.69 o 
   5   8   5       44.92       43.00      5.61 o 
   6   8   5       18.31       17.32      6.32 o 
   7   8   5        5.96        4.48      5.30 o 
   8   8   5       34.38       33.00      8.76 o 
   0   9   5      102.69      108.39     12.02 o 
   1   9   5       22.37       18.48      4.18 o 
   2   9   5       32.92       39.28      4.12 o 
   3   9   5       10.73       14.73      5.20 o 
   4   9   5       22.59       26.18      8.05 o 
   5   9   5       22.62       25.47      7.13 o 
   6   9   5       92.79       91.07     12.22 o 
   7   9   5        0.49       -4.07      4.07 o 
   1  10   5       46.86       40.72      5.83 o 
   2  10   5       10.83       10.45      4.58 o 
   3  10   5       36.35       26.61      4.97 o 
   4  10   5       13.48        8.35      5.50 o 
   5  10   5       17.77       17.52      6.93 o 
   6  10   5       30.04       19.35      7.33 o 
   0  11   5       10.83       13.24      6.11 o 
   1  11   5        0.59        2.22      3.38 o 
   2  11   5        3.84        0.29      3.28 o 
   3  11   5       33.50       37.42     11.41 o 
   4  11   5       15.57       25.06      7.54 o 
   1  12   5       15.93       12.73      4.82 o 
   0   0   6     3384.03     3331.02     47.74 o 
   2   0   6     1694.51     1642.54     19.05 o 
   4   0   6      116.89      118.46     10.35 o 
   6   0   6      812.37      821.57     35.70 o 
   8   0   6      132.38      152.20     10.67 o 
  10   0   6       86.11       99.22     16.50 o 
   1   1   6      894.61      978.41     10.57 o 
   2   1   6      220.95      227.89      3.45 o 
   3   1   6      557.03      599.67      7.67 o 
   4   1   6      437.59      474.18      9.42 o 
   5   1   6        6.47        8.24      1.91 o 
   6   1   6      105.10      108.19      4.98 o 
   7   1   6       25.57       27.38      3.58 o 
   8   1   6      211.60      205.72     10.51 o 
   9   1   6       28.07       29.34      9.37 o 
  10   1   6       23.82       22.41      8.76 o 
  11   1   6       38.18       40.97      8.24 o 
   0   2   6      409.70      348.59     12.84 o 
   1   2   6     3316.07     3586.36     42.41 o 
   2   2   6     2110.82     2178.85     23.69 o 
   3   2   6      192.13      208.66      4.06 o 
   4   2   6     1060.63     1041.52     14.00 o 
   5   2   6      153.07      160.07      5.11 o 
   6   2   6       31.07       30.88      3.08 o 
   7   2   6       62.02       57.79      4.69 o 
   8   2   6       66.42       67.12      6.12 o 
   9   2   6       63.77       68.86     12.43 o 
  10   2   6       28.32       17.93      8.76 o 
  11   2   6       37.02       43.40     12.22 o 
   1   3   6      305.19      331.78      5.35 o 
   2   3   6      293.64      307.16      4.20 o 
   3   3   6      378.94      371.63      5.60 o 
   4   3   6      163.21      161.48      4.68 o 
   5   3   6      185.86      181.38      5.37 o 
   6   3   6       52.16       51.12      3.20 o 
   7   3   6       48.15       47.49      3.97 o 
   8   3   6       12.63       14.10      3.88 o 
   9   3   6       30.08       24.45      8.35 o 
  10   3   6       21.19       16.30      8.35 o 
  11   3   6       20.14       20.17      9.17 o 
   0   4   6      890.05      862.20     25.47 o 
   1   4   6      120.13      107.40      3.04 o 
   2   4   6      209.93      199.94      3.67 o 
   3   4   6      495.45      485.10      7.21 o 
   4   4   6      420.64      424.79      6.96 o 
   5   4   6      253.75      238.18      5.99 o 
   6   4   6      132.67      140.99      5.19 o 
   7   4   6       26.47       19.94      3.31 o 
   8   4   6       12.90       17.09      4.20 o 
   9   4   6       73.45       63.36     12.02 o 
  10   4   6       51.69       37.69      9.78 o 
   1   5   6       40.88       31.87      3.96 o 
   2   5   6       15.47       20.14      2.41 o 
   3   5   6       65.61       64.66      2.78 o 
   4   5   6        7.02       10.04      1.49 o 
   5   5   6       64.73       60.73      3.79 o 
   6   5   6       46.01       44.42      4.97 o 
   7   5   6      158.20      138.48      8.32 o 
   8   5   6      117.96      119.59     14.67 o 
   9   5   6       23.78       34.23      9.37 o 
  10   5   6        9.25       -2.24      5.50 o 
   0   6   6      198.51      179.69     11.41 o 
   1   6   6      164.85      162.16     13.24 o 
   2   6   6       26.42       22.76      2.72 o 
   3   6   6      137.81      141.94      4.69 o 
   4   6   6       43.57       45.72      3.02 o 
   5   6   6      454.18      472.10      9.57 o 
   6   6   6       35.24       48.11      5.03 o 
   7   6   6       66.84       66.21     10.80 o 
   8   6   6       52.43       61.12     10.80 o 
   9   6   6       13.87        9.78      6.93 o 
   1   7   6       23.74       23.89      6.21 o 
   2   7   6        5.21        5.05      2.18 o 
   3   7   6       56.99       52.38      5.48 o 
   4   7   6       13.29       18.57      2.36 o 
   5   7   6       38.27       37.07      3.53 o 
   6   7   6       13.27       17.11      6.32 o 
   7   7   6       62.21       52.56      9.78 o 
   8   7   6        7.11        1.43      4.69 o 
   9   7   6       56.33       53.58     11.00 o 
   0   8   6        0.81        3.06      4.07 o 
   1   8   6      112.25      110.50      8.21 o 
   2   8   6        1.40        4.35      2.18 o 
   3   8   6      123.49      122.68      6.37 o 
   4   8   6       28.95       21.39      3.49 o 
   5   8   6       17.77       25.87      7.33 o 
   6   8   6       19.19       16.91      6.72 o 
   7   8   6       46.32       38.91      8.96 o 
   8   8   6        9.99       13.65      6.72 o 
   1   9   6       46.53       46.66      5.97 o 
   2   9   6        9.72        6.90      3.42 o 
   3   9   6       58.06       42.56      5.76 o 
   4   9   6       55.96       52.87      7.03 o 
   5   9   6        2.17       -3.67      3.87 o 
   6   9   6       22.71       11.41      6.52 o 
   7   9   6        3.97        4.07      5.91 o 
   0  10   6      112.56      100.85     12.22 o 
   1  10   6       41.50       50.77      6.61 o 
   2  10   6       21.57       20.83      4.75 o 
   3  10   6        0.01       -0.08      4.18 o 
   4  10   6       21.93       23.79      5.11 o 
   5  10   6       13.76       16.71      6.52 o 
   6  10   6       19.76       16.71      7.33 o 
   1  11   6       26.61       26.18      5.51 o 
   2  11   6        4.03        4.63      4.00 o 
   3  11   6       21.30       15.36      4.97 o 
   4  11   6        0.27       -4.28      4.28 o 
   2   0   7     1698.33     1904.16     21.89 o 
   4   0   7      187.82      187.21     10.95 o 
   6   0   7      134.41      141.45      7.14 o 
   8   0   7      209.00      213.67     12.82 o 
  10   0   7       25.62        7.33      8.15 o 
   0   1   7     4078.08     4544.92     53.54 o 
   1   1   7      435.72      404.79      6.00 o 
   2   1   7      931.24      987.12     10.20 o 
   3   1   7      863.89      836.86      9.95 o 
   4   1   7      271.76      270.79      6.15 o 
   5   1   7     1011.96      968.79     14.16 o 
   6   1   7       26.54       26.88      3.02 o 
   7   1   7      116.94      114.70      7.45 o 
   8   1   7       39.38       50.89      9.37 o 
   9   1   7      142.19      158.30     18.54 o 
  10   1   7       16.89       13.66      7.03 o 
  11   1   7        7.83       14.48      6.91 o 
   1   2   7       77.27       72.05      3.44 o 
   2   2   7       53.92       54.19      4.27 o 
   3   2   7      252.57      274.79      5.94 o 
   4   2   7        3.16        3.39      1.43 o 
   5   2   7      284.50      290.59     13.71 o 
   6   2   7      162.00      161.47      8.59 o 
   7   2   7      303.57      286.91     10.41 o 
   8   2   7       26.62       38.51      9.37 o 
   9   2   7        5.54        5.70      5.70 o 
  10   2   7        0.79       -3.26      5.50 o 
  11   2   7        0.07        5.50      7.95 o 
   0   3   7       16.65       29.75      4.89 o 
   1   3   7     1522.33     1439.67     20.09 o 
   2   3   7      367.66      380.60      5.76 o 
   3   3   7      352.43      341.18      6.44 o 
   4   3   7      267.49      258.88      6.26 o 
   5   3   7       47.89       48.69      3.03 o 
   6   3   7      178.50      168.56      6.79 o 
   7   3   7      165.78      180.55      8.72 o 
   8   3   7       32.72       22.82      7.74 o 
   9   3   7       88.86       80.07     13.24 o 
  10   3   7       79.04       85.77     14.47 o 
   1   4   7      113.63      122.71      7.28 o 
   2   4   7       76.62       66.59      2.11 o 
   3   4   7      117.09      116.71      4.36 o 
   4   4   7      196.41      193.08      4.41 o 
   5   4   7      169.38      176.69      5.13 o 
   6   4   7      148.45      145.22      5.20 o 
   7   4   7       65.62       64.60      5.04 o 
   8   4   7       48.33       53.58     11.00 o 
   9   4   7       18.36       17.72      7.74 o 
  10   4   7        4.74        4.07      6.52 o 
   0   5   7      533.55      529.71     19.76 o 
   1   5   7       32.73       35.36      2.26 o 
   2   5   7      170.97      164.21      7.70 o 
   3   5   7       82.72       75.45      2.76 o 
   4   5   7       67.98       67.25      3.47 o 
   5   5   7       79.62       84.84      4.10 o 
   6   5   7      201.26      205.71      7.41 o 
   7   5   7      109.53      128.96     14.67 o 
   8   5   7       22.66       23.63      8.35 o 
   9   5   7       12.13       15.69      7.13 o 
  10   5   7       18.39       16.50      8.15 o 
   1   6   7       26.47       34.05      4.46 o 
   2   6   7      169.04      166.57      4.78 o 
   3   6   7      120.90      112.21      4.51 o 
   4   6   7        1.49       -0.11      1.58 o 
   5   6   7        8.42        7.19      2.26 o 
   6   6   7       33.24       22.61      7.33 o 
   7   6   7        6.17        5.91      5.30 o 
   8   6   7       11.30       14.06      6.93 o 
   9   6   7       72.00       86.59     13.65 o 
   0   7   7      397.65      388.72     18.34 o 
   1   7   7       22.18       19.29      4.03 o 
   2   7   7      233.22      246.60      7.57 o 
   3   7   7       83.72       90.76      4.33 o 
   4   7   7       35.90       40.22      3.55 o 
   5   7   7       36.57       39.06      9.68 o 
   6   7   7      126.24      124.28     13.85 o 
   7   7   7       40.54       49.10      9.78 o 
   8   7   7        3.76        6.52      6.11 o 
   1   8   7       76.34       72.75     13.45 o 
   2   8   7        3.75        4.01      2.93 o 
   3   8   7       44.58       43.04      4.25 o 
   4   8   7       21.96       29.31      3.97 o 
   5   8   7       95.63       77.62     11.21 o 
   6   8   7       82.83       67.84     11.21 o 
   7   8   7       14.58       24.45      8.15 o 
   8   8   7       10.55       15.08      7.33 o 
   0   9   7        1.76       -3.46      3.46 o 
   1   9   7        8.41        8.23      3.51 o 
   2   9   7       64.46       63.91      6.96 o 
   3   9   7        7.74        3.16      3.16 o 
   4   9   7      141.41      151.45     10.61 o 
   5   9   7       53.04       42.99      9.37 o 
   6   9   7       12.43       16.30      6.72 o 
   7   9   7        4.43       -3.87      3.87 o 
   1  10   7       12.47        7.10      4.48 o 
   2  10   7        0.58        3.77      3.46 o 
   3  10   7       25.20       25.11      5.18 o 
   4  10   7       13.08       15.13      4.58 o 
   5  10   7        3.08        3.46      5.30 o 
   0  11   7       20.86       12.84      6.32 o 
   1  11   7        2.78        0.52      3.24 o 
   2  11   7       17.30       18.38      5.10 o 
   3  11   7       26.48       37.81      6.40 o 
   0   0   8     1581.40     1616.42     37.08 o 
   2   0   8     1003.72      951.68     14.63 o 
   4   0   8     1320.19     1293.92     21.48 o 
   6   0   8     2147.82     2110.53     34.21 o 
   8   0   8       96.70       88.42     14.26 o 
  10   0   8       69.46       74.16     14.67 o 
   1   1   8      531.28      608.60      8.16 o 
   2   1   8      478.88      508.33      7.38 o 
   3   1   8       84.15       83.32      3.43 o 
   4   1   8      493.10      485.94      8.86 o 
   5   1   8       93.55       97.34      4.70 o 
   6   1   8      779.32      769.73     18.28 o 
   7   1   8       56.94       53.43      9.52 o 
   8   1   8      125.88      103.44     10.80 o 
   9   1   8       18.47       14.28      5.98 o 
  10   1   8        3.32        6.23      5.39 o 
   0   2   8      412.82      418.12      9.67 o 
   1   2   8      192.50      191.35      3.20 o 
   2   2   8     1136.38     1112.50     12.31 o 
   3   2   8       19.93       21.44      1.98 o 
   4   2   8      154.34      160.56      4.91 o 
   5   2   8      117.10      108.60      5.58 o 
   6   2   8      631.36      620.53     11.59 o 
   7   2   8       20.63       15.70      3.69 o 
   8   2   8       71.70       90.46     13.65 o 
   9   2   8        4.53       11.41      6.93 o 
  10   2   8        0.98        3.67      7.74 o 
   1   3   8      162.62      173.28      4.83 o 
   2   3   8      190.79      208.49      3.45 o 
   3   3   8        2.44        1.23      1.18 o 
   4   3   8       62.52       69.53      3.90 o 
   5   3   8      215.92      202.10      7.77 o 
   6   3   8      113.22      121.90      6.39 o 
   7   3   8       20.99       19.33      4.86 o 
   8   3   8       20.05       24.24      8.76 o 
   9   3   8       30.67       21.39      8.35 o 
  10   3   8        8.21        6.11      7.54 o 
   0   4   8      425.96      465.12     18.13 o 
   1   4   8       77.73       69.06      3.60 o 
   2   4   8      207.71      202.55      6.15 o 
   3   4   8      467.31      457.96      8.21 o 
   4   4   8      329.83      327.67      6.97 o 
   5   4   8      207.10      213.57     16.82 o 
   6   4   8      170.14      166.33     10.59 o 
   7   4   8       56.17       60.71     10.80 o 
   8   4   8       10.96       12.02      6.72 o 
   9   4   8       34.42       35.45      9.98 o 
  10   4   8       24.61       27.50      9.58 o 
   1   5   8        5.05        4.97      1.32 o 
   2   5   8      117.42      118.04      5.33 o 
   3   5   8      110.37      114.09      6.47 o 
   4   5   8       55.80       56.61      2.87 o 
   5   5   8       92.87       88.94      9.27 o 
   6   5   8       15.19       13.13      4.39 o 
   7   5   8        0.39       -1.63      4.69 o 
   8   5   8        8.17       14.26      7.54 o 
   9   5   8        7.76        3.87      5.70 o 
   0   6   8      648.66      679.86     24.86 o 
   1   6   8       32.86       37.76      2.55 o 
   2   6   8        1.02        1.12      1.65 o 
   3   6   8      392.63      392.19      7.76 o 
   4   6   8       54.83       57.42      3.90 o 
   5   6   8       52.03       52.70      5.49 o 
   6   6   8       45.98       32.60      8.15 o 
   7   6   8       61.52       64.99     11.21 o 
   8   6   8       76.13       86.18     13.45 o 
   9   6   8        5.86        2.85      6.11 o 
   1   7   8        1.46        3.83      4.48 o 
   2   7   8       48.02       45.64      4.37 o 
   3   7   8      197.29      198.47      7.22 o 
   4   7   8       85.06       87.30      6.65 o 
   5   7   8       44.63       33.33      4.30 o 
   6   7   8       35.68       26.08      7.54 o 
   7   7   8        0.17       -4.28      4.28 o 
   8   7   8        0.62        2.85      6.11 o 
   0   8   8      100.55       93.31     11.61 o 
   1   8   8      180.34      192.54     10.01 o 
   2   8   8      136.88      131.42      9.50 o 
   3   8   8       51.30       65.09      7.06 o 
   4   8   8       48.52       52.17      6.93 o 
   5   8   8        0.82       -0.61      4.69 o 
   6   8   8        1.14       -3.67      4.48 o 
   7   8   8       50.80       84.75     13.04 o 
   1   9   8       16.72       11.45      4.15 o 
   2   9   8       25.49       23.00      4.75 o 
   3   9   8       10.01        8.48      6.42 o 
   4   9   8       30.78       27.40      5.45 o 
   5   9   8        1.15        0.20      5.09 o 
   6   9   8        1.62       -1.63      4.28 o 
   0  10   8       29.48       34.43      8.56 o 
   1  10   8       47.44       53.48      7.03 o 
   2  10   8       31.91       30.33      5.54 o 
   3  10   8        0.45        0.08      3.45 o 
   4  10   8        4.65        4.01      5.70 o 
   5  10   8       37.88       31.37      8.76 o 
   1  11   8       32.03       24.03      5.61 o 
   2  11   8       20.84       21.00      5.37 o 
   2   0   9      348.18      372.25      7.99 o 
   4   0   9      536.38      538.37     12.47 o 
   6   0   9        8.11        8.27      3.10 o 
   8   0   9        6.14       17.72      8.35 o 
  10   0   9       32.80       71.10     14.67 o 
   0   1   9       56.69       58.21      3.07 o 
   1   1   9      793.88      801.11     10.26 o 
   2   1   9       11.60       13.68      1.46 o 
   3   1   9      508.32      487.60      6.14 o 
   4   1   9      117.55      123.74      3.83 o 
   5   1   9      916.14      889.52     12.82 o 
   6   1   9      293.22      273.34      7.67 o 
   7   1   9      160.87      150.06      7.41 o 
   8   1   9       60.41       48.72      7.99 o 
   9   1   9       15.55       27.66      6.98 o 
  10   1   9        1.40        2.21      5.47 o 
   1   2   9        4.17        2.47      0.79 o 
   2   2   9      364.10      370.73      5.75 o 
   3   2   9      346.50      345.17      7.22 o 
   4   2   9      380.74      374.48      7.24 o 
   5   2   9     1290.68     1277.33     19.81 o 
   6   2   9      140.31      135.16      9.29 o 
   7   2   9       40.43       42.04      6.79 o 
   8   2   9        1.42        2.44      5.30 o 
   9   2   9       19.55       12.02      7.54 o 
  10   2   9       12.66       21.87      9.58 o 
   0   3   9      142.59      165.84     10.39 o 
   1   3   9      227.32      215.00      4.82 o 
   2   3   9      204.75      200.13      3.50 o 
   3   3   9      197.59      183.72      6.82 o 
   4   3   9      508.40      513.41     10.78 o 
   5   3   9      267.37      280.99     10.10 o 
   6   3   9      247.17      253.48     12.75 o 
   7   3   9       83.83       96.08     10.29 o 
   8   3   9        2.42       -3.06      4.69 o 
   9   3   9       94.27      130.59     17.52 o 
  10   3   9        0.87       -1.02      6.72 o 
   1   4   9      548.05      559.37     10.45 o 
   2   4   9      102.87      101.23      2.82 o 
   3   4   9      111.66      112.83      6.23 o 
   4   4   9       16.06       13.94      1.98 o 
   5   4   9       74.20       73.70      4.59 o 
   6   4   9       80.04       83.70      6.43 o 
   7   4   9       45.55       33.82      9.17 o 
   8   4   9       23.10       18.95      7.54 o 
   9   4   9       20.63        8.96      7.33 o 
   0   5   9      544.92      485.50     19.97 o 
   1   5   9      206.12      204.27      6.74 o 
   2   5   9      297.48      300.02      9.00 o 
   3   5   9      163.23      165.45      6.44 o 
   4   5   9      185.27      194.97      8.79 o 
   5   5   9       66.71       60.35      6.54 o 
   6   5   9       18.54       19.18      4.75 o 
   7   5   9       61.27       71.31     12.02 o 
   8   5   9       84.39       90.46     14.26 o 
   9   5   9        3.00       -2.65      5.91 o 
   1   6   9      631.00      607.29     11.89 o 
   2   6   9       22.89       26.41      4.35 o 
   3   6   9        8.80        6.24      2.58 o 
   4   6   9       86.49       84.25      6.65 o 
   5   6   9       12.07       13.38      4.02 o 
   6   6   9       25.15       18.34      6.93 o 
   7   6   9        2.56        6.93      5.70 o 
   8   6   9        1.06        3.26      5.91 o 
   0   7   9      281.82      305.80     17.32 o 
   1   7   9       18.16       14.26      3.89 o 
   2   7   9       80.10       82.55      7.54 o 
   3   7   9        6.36       11.92      3.89 o 
   4   7   9      261.70      262.21     11.60 o 
   5   7   9        5.21       14.81      4.23 o 
   6   7   9       35.44       31.58      8.35 o 
   7   7   9        3.61        2.24      6.11 o 
   1   8   9      138.33      155.32     26.38 o 
   2   8   9      146.25      140.74     10.01 o 
   3   8   9       22.67       19.57      4.75 o 
   4   8   9       21.57       15.79      4.47 o 
   5   8   9        6.22        2.34      3.60 o 
   6   8   9        9.18        3.26      5.91 o 
   7   8   9       24.42        8.76      6.32 o 
   0   9   9      281.14      303.16     18.74 o 
   1   9   9       16.80       14.95      4.58 o 
   2   9   9       18.46       23.33      7.03 o 
   3   9   9       35.45       25.09      5.39 o 
   4   9   9        8.65       13.57      4.35 o 
   5   9   9        2.98       -1.43      4.48 o 
   6   9   9        4.80       12.63      7.33 o 
   1  10   9       80.06       86.28      8.98 o 
   2  10   9        0.72       -2.79      3.97 o 
   3  10   9       15.07       15.07      4.82 o 
   4  10   9        1.49        5.85      4.23 o 
   0   0  10     1806.24     1766.57     42.38 o 
   2   0  10      581.55      562.27     12.67 o 
   4   0  10      174.28      175.83      7.44 o 
   6   0  10      246.29      256.43     13.46 o 
   8   0  10      177.28      177.25     20.17 o 
  10   0  10       39.71       26.69     10.59 o 
   1   1  10      102.55      102.84      3.47 o 
   2   1  10      145.62      151.89      3.92 o 
   3   1  10      380.11      377.81      5.48 o 
   4   1  10       14.51       15.62      1.88 o 
   5   1  10       30.19       36.58      3.46 o 
   6   1  10       74.80       78.71      5.86 o 
   7   1  10       17.39       20.60      4.25 o 
   8   1  10       59.41       62.46      9.78 o 
   9   1  10       11.10       26.24      6.99 o 
  10   1  10        8.55       12.49      7.95 o 
   0   2  10      268.96      266.77      6.51 o 
   1   2  10      163.88      174.85      4.35 o 
   2   2  10      435.79      430.62      6.88 o 
   3   2  10      357.65      361.31      7.03 o 
   4   2  10      440.06      428.24      8.01 o 
   5   2  10       10.18       10.08      3.03 o 
   6   2  10       71.20       83.63      6.41 o 
   7   2  10       63.68       48.08     10.80 o 
   8   2  10       88.67       88.15     10.32 o 
   9   2  10      108.36       97.71     11.40 o 
   1   3  10      399.60      392.36      6.18 o 
   2   3  10      246.29      256.61      4.75 o 
   3   3  10      332.74      333.34      7.41 o 
   4   3  10      266.45      278.25     11.79 o 
   5   3  10      127.18      117.21     15.53 o 
   6   3  10       76.25       74.94      6.20 o 
   7   3  10       32.12       17.93      7.33 o 
   8   3  10        1.00        1.63      5.30 o 
   9   3  10       11.10       14.67      7.74 o 
   0   4  10     1309.40     1302.26     37.28 o 
   1   4  10      219.47      222.80      6.85 o 
   2   4  10       48.45       47.42      2.66 o 
   3   4  10      159.92      171.19      6.36 o 
   4   4  10      552.84      557.93     10.73 o 
   5   4  10      205.26      218.07      7.09 o 
   6   4  10      102.11      102.24      7.14 o 
   7   4  10       54.74       45.03     10.19 o 
   8   4  10       24.75       28.52      8.96 o 
   9   4  10        8.43       -4.69      5.50 o 
   1   5  10      856.93      845.78     20.51 o 
   2   5  10      474.11      485.33     10.94 o 
   3   5  10      381.18      368.90      9.64 o 
   4   5  10       76.85       69.12      5.09 o 
   5   5  10      150.04      140.53     19.76 o 
   6   5  10       37.80       34.02      8.76 o 
   7   5  10       18.82       14.87      6.93 o 
   8   5  10        4.91        7.74      6.93 o 
   0   6  10      471.12      470.83     21.39 o 
   1   6  10      351.50      359.01     12.89 o 
   2   6  10       51.62       50.73      5.98 o 
   3   6  10        1.26        2.97      2.74 o 
   4   6  10      126.96      122.11     20.17 o 
   5   6  10      151.95      142.17      9.84 o 
   6   6  10        3.43        1.83      4.89 o 
   7   6  10       39.72       60.92     11.82 o 
   8   6  10       35.84       27.10      9.58 o 
   1   7  10      102.20       96.86      8.06 o 
   2   7  10        3.75        1.90      2.98 o 
   3   7  10        3.42        4.15      3.30 o 
   4   7  10       33.97       28.62      5.22 o 
   5   7  10       43.03       43.94      6.17 o 
   6   7  10       15.28        9.98      5.91 o 
   7   7  10        9.03       13.65      7.33 o 
   0   8  10      211.18      230.22     16.09 o 
   1   8  10       58.88       56.83      6.84 o 
   2   8  10       29.16       22.68      5.09 o 
   3   8  10      107.86      104.42      8.96 o 
   4   8  10       34.65       27.45      5.91 o 
   5   8  10       16.93       19.18      4.87 o 
   6   8  10        6.00       -2.04      5.70 o 
   1   9  10        4.29       13.34      4.47 o 
   2   9  10       37.41       45.74     10.39 o 
   3   9  10       19.46       12.20      4.54 o 
   4   9  10       17.60       22.95      5.10 o 
   5   9  10        0.16       -3.42      3.42 o 
   0  10  10       50.55       55.01     10.80 o 
   1  10  10        2.08       -0.49      5.09 o 
   2  10  10        6.42        6.61      4.54 o 
   3  10  10       44.56       47.35      7.13 o 
   2   0  11       60.76       55.29      3.79 o 
   4   0  11        1.50        5.02      3.03 o 
   6   0  11      203.04      195.07     11.69 o 
   8   0  11      136.89      125.09     17.32 o 
   0   1  11        7.78        4.60      2.44 o 
   1   1  11      590.25      581.22     11.04 o 
   2   1  11      242.47      238.14      5.19 o 
   3   1  11      592.84      598.85     10.68 o 
   4   1  11       52.45       54.66      3.02 o 
   5   1  11      113.39      115.41      5.42 o 
   6   1  11        8.76       13.88      5.41 o 
   7   1  11      144.66      138.19     12.02 o 
   8   1  11        5.90        5.21      5.02 o 
   9   1  11       36.97       42.47      9.98 o 
   1   2  11      198.06      187.04      4.74 o 
   2   2  11      337.72      327.77      6.08 o 
   3   2  11      268.15      269.92      7.53 o 
   4   2  11        0.89        2.36      1.54 o 
   5   2  11       24.24       23.89      2.98 o 
   6   2  11       25.09       29.55      6.11 o 
   7   2  11       14.24       11.09      5.50 o 
   8   2  11       30.14       23.18      6.41 o 
   9   2  11       15.94       15.28      6.27 o 
   0   3  11      580.07      572.13     17.85 o 
   1   3  11     1012.24      994.75     11.09 o 
   2   3  11      609.96      615.14      9.03 o 
   3   3  11      240.68      237.99      6.39 o 
   4   3  11      241.95      228.23      6.54 o 
   5   3  11       51.00       56.86      4.56 o 
   6   3  11       59.66       63.39      7.26 o 
   7   3  11       74.90      100.03     14.67 o 
   8   3  11       19.40       23.43      8.76 o 
   9   3  11       22.20       22.69      8.96 o 
   1   4  11      502.96      516.57     16.98 o 
   2   4  11      384.16      388.85     12.07 o 
   3   4  11      224.16      208.80      7.61 o 
   4   4  11      118.73      118.47      6.33 o 
   5   4  11        0.01        1.51      2.29 o 
   6   4  11       53.49       55.27      7.27 o 
   7   4  11       55.00       66.42     12.22 o 
   8   4  11       37.79       40.54     10.39 o 
   0   5  11      156.99      142.00     11.41 o 
   1   5  11       67.44       61.92      6.32 o 
   2   5  11      198.17      208.01      9.72 o 
   3   5  11      163.16      163.08     14.06 o 
   4   5  11       16.13        8.96      3.31 o 
   5   5  11       87.50       96.10      6.56 o 
   6   5  11       65.06       59.29     11.00 o 
   7   5  11       11.05       15.48      6.93 o 
   8   5  11       55.36       69.88     13.45 o 
   1   6  11       96.52       89.83     15.48 o 
   2   6  11       20.10       21.15      5.70 o 
   3   6  11      125.41      123.00      9.25 o 
   4   6  11       22.39       23.46      6.52 o 
   5   6  11       20.58       18.34      4.55 o 
   6   6  11       23.13       26.28      8.35 o 
   7   6  11        1.19       -0.20      5.50 o 
   0   7  11      278.17      255.28     16.50 o 
   1   7  11       38.54       36.60      5.62 o 
   2   7  11       60.52       64.56      9.68 o 
   3   7  11       98.40       90.72     12.73 o 
   4   7  11       73.54       87.34      8.41 o 
   5   7  11       38.77       35.30      5.68 o 
   6   7  11       19.91       26.28      8.76 o 
   1   8  11       57.27       59.32      7.27 o 
   2   8  11       13.02        9.85      4.03 o 
   3   8  11       22.83       17.20      4.97 o 
   4   8  11       30.71       30.26     12.02 o 
   5   8  11       10.23       11.07      4.52 o 
   0   9  11        7.31        7.95      5.70 o 
   1   9  11       11.60       12.67      4.60 o 
   2   9  11       13.15       21.75      7.13 o 
   3   9  11       11.27        9.15      4.29 o 
   4   9  11       70.03       86.51      9.15 o 
   0   0  12      893.55      972.62     28.73 o 
   2   0  12     1064.15     1044.49     26.09 o 
   4   0  12      520.27      499.09     20.27 o 
   6   0  12      246.73      253.16     17.83 o 
   8   0  12       19.14       40.95     11.41 o 
   1   1  12       84.12       84.39      3.63 o 
   2   1  12      366.21      362.01      6.74 o 
   3   1  12      127.33      119.69      5.07 o 
   4   1  12      165.41      167.78      5.29 o 
   5   1  12       40.15       40.84      4.33 o 
   6   1  12      110.56      111.50      8.34 o 
   7   1  12        3.57        0.97      4.89 o 
   8   1  12       21.57       11.85      7.23 o 
   9   1  12        4.27        9.10      5.54 o 
   0   2  12      358.12      340.52      7.83 o 
   1   2  12      252.88      254.51      6.63 o 
   2   2  12      604.29      578.73     10.88 o 
   3   2  12       69.57       82.68      4.74 o 
   4   2  12      242.90      242.59      7.15 o 
   5   2  12       27.18       23.78      4.00 o 
   6   2  12       71.84       75.71      8.00 o 
   7   2  12       21.45       24.56      6.54 o 
   8   2  12       32.26       36.26     11.82 o 
   1   3  12       17.65       16.30      2.05 o 
   2   3  12      296.12      293.53      7.61 o 
   3   3  12      133.52      125.00      5.94 o 
   4   3  12        2.73       -0.25      1.86 o 
   5   3  12       31.04       26.42      3.34 o 
   6   3  12       83.72       76.21      6.98 o 
   7   3  12       23.05       18.28      6.09 o 
   8   3  12        3.96        2.56      5.04 o 
   0   4  12        0.03       -1.87      2.66 o 
   1   4  12      140.84      147.83      5.79 o 
   2   4  12       78.85       80.43      5.35 o 
   3   4  12       46.26       43.63      4.29 o 
   4   4  12      234.41      238.82      8.56 o 
   5   4  12       37.49       38.94      4.41 o 
   6   4  12       33.96       43.40      9.98 o 
   7   4  12       75.78       90.05     14.47 o 
   8   4  12        6.69        4.28      6.72 o 
   1   5  12       48.79       47.81      5.80 o 
   2   5  12      128.84      126.03      8.84 o 
   3   5  12       26.49       21.89      3.52 o 
   4   5  12       49.32       49.07      4.87 o 
   5   5  12       28.14       29.07      4.20 o 
   6   5  12       22.46       17.93      7.33 o 
   7   5  12        1.06        0.61      5.30 o 
   0   6  12       16.19       19.56      6.52 o 
   1   6  12       75.86       64.96      6.81 o 
   2   6  12       41.16       43.98      9.37 o 
   3   6  12      143.30      167.81     17.01 o 
   4   6  12       30.39       32.62      5.39 o 
   5   6  12        8.28        7.50      4.01 o 
   6   6  12       10.34        7.13      6.52 o 
   7   6  12       22.85       34.02      9.58 o 
   1   7  12      202.67      184.23     16.91 o 
   2   7  12       62.19       61.53      7.27 o 
   3   7  12       60.90       53.97      6.90 o 
   4   7  12       17.91       24.86      7.74 o 
   5   7  12       15.08       19.14      5.16 o 
   6   7  12        1.40        1.22      5.91 o 
   0   8  12       38.89       35.86      8.76 o 
   1   8  12       38.86       39.28     10.70 o 
   2   8  12       29.24       31.81      5.95 o 
   3   8  12       25.00       33.41     10.90 o 
   4   8  12       18.70       12.33      5.02 o 
   1   9  12        0.65       -0.26      3.36 o 
   2   9  12        5.29        6.03      4.46 o 
   2   0  13      544.70      486.73     13.10 o 
   4   0  13      166.83      176.09     10.33 o 
   6   0  13      149.81      104.52     14.67 o 
   8   0  13      100.30      101.66     16.09 o 
   0   1  13       68.31       70.58      5.98 o 
   1   1  13      365.03      360.04      8.00 o 
   2   1  13      160.22      136.98      5.37 o 
   3   1  13      239.98      207.04      8.26 o 
   4   1  13      116.92      117.80      6.17 o 
   5   1  13      226.99      248.28     13.35 o 
   6   1  13       24.97       34.87      6.84 o 
   7   1  13        9.92       17.03      6.21 o 
   8   1  13        7.07        7.64      5.33 o 
   1   2  13       96.34       93.01      4.58 o 
   2   2  13       22.69       18.91      2.68 o 
   3   2  13      123.22      131.68      5.62 o 
   4   2  13       33.62       38.51      5.95 o 
   5   2  13       54.18       54.44      5.72 o 
   6   2  13       26.08       22.45      5.97 o 
   7   2  13        4.38        1.69      4.36 o 
   8   2  13        0.67        0.05      4.52 o 
   0   3  13      123.89      122.85      7.99 o 
   1   3  13      132.15      144.92     10.65 o 
   2   3  13       52.78       51.22      4.86 o 
   3   3  13      141.10      131.32      5.97 o 
   4   3  13       83.29       89.16      5.28 o 
   5   3  13       84.33       83.08     11.27 o 
   6   3  13       22.46       29.42      6.41 o 
   7   3  13      102.94      121.47     11.95 o 
   1   4  13       20.77       18.26      3.51 o 
   2   4  13       37.66       32.68      4.18 o 
   3   4  13       77.79       75.07      5.95 o 
   4   4  13        3.93        6.17      2.44 o 
   5   4  13       22.71       27.78      5.68 o 
   6   4  13        1.82        3.67      5.70 o 
   7   4  13       18.12       21.52      6.84 o 
   0   5  13      653.64      705.73     27.71 o 
   1   5  13       90.11       95.81      6.70 o 
   2   5  13       47.74       60.07      6.69 o 
   3   5  13       49.54       46.89      5.97 o 
   4   5  13       63.86       57.47      6.70 o 
   5   5  13       12.84       10.92      3.94 o 
   6   5  13       17.12       16.09      7.95 o 
   1   6  13       12.66       13.63      4.15 o 
   2   6  13        3.52        1.60      4.28 o 
   3   6  13       31.00       28.87      6.52 o 
   4   6  13        3.03        4.34      3.54 o 
   5   6  13       36.72       39.92      7.95 o 
   6   6  13       26.77       28.12      9.17 o 
   0   7  13       26.84       22.21      7.13 o 
   1   7  13        8.95       14.67      4.75 o 
   2   7  13       64.96       57.97      7.19 o 
   3   7  13       56.03       79.23     11.51 o 
   4   7  13      136.94      155.39     16.09 o 
   5   7  13        7.39        4.59      5.50 o 
   1   8  13        3.31        1.57      4.69 o 
   2   8  13       15.53       17.89      4.93 o 
   3   8  13       15.81       14.49      5.02 o 
   0   0  14     1017.29      955.51     29.95 o 
   2   0  14      421.16      403.39     20.17 o 
   4   0  14      111.49      104.61      8.84 o 
   6   0  14       44.18       40.14      9.98 o 
   1   1  14       36.61       40.66      3.46 o 
   2   1  14       46.89       43.45      4.31 o 
   3   1  14        7.70        6.30      3.67 o 
   4   1  14        2.94        2.88      5.91 o 
   5   1  14       32.53       42.91      4.54 o 
   6   1  14       38.49       33.82      6.84 o 
   7   1  14       50.62       58.08      8.85 o 
   0   2  14      288.90      288.75     21.60 o 
   1   2  14       93.34       83.69      5.84 o 
   2   2  14       66.85       77.92      7.99 o 
   3   2  14       57.38       51.40      4.86 o 
   4   2  14      175.45      165.43     16.81 o 
   5   2  14       84.33       79.42      9.17 o 
   6   2  14       54.76       71.76      9.22 o 
   7   2  14      116.12       99.09     11.16 o 
   1   3  14       80.53       85.01      5.92 o 
   2   3  14       56.58       47.23      4.87 o 
   3   3  14       14.82       17.10      3.40 o 
   4   3  14       40.36       33.82      6.26 o 
   5   3  14       11.39        6.62     10.29 o 
   6   3  14       38.15       35.75      9.68 o 
   7   3  14       47.23       55.43      8.71 o 
   0   4  14       89.70       81.90     10.80 o 
   1   4  14       55.80       61.73      5.47 o 
   2   4  14       27.06       29.54      4.19 o 
   3   4  14       82.11       84.49      6.57 o 
   4   4  14       56.03       58.02      5.68 o 
   5   4  14       68.31       68.49      8.75 o 
   6   4  14       15.12       14.38      5.71 o 
   1   5  14       16.26       16.07      7.54 o 
   2   5  14       21.68       19.61      3.88 o 
   3   5  14       41.32       34.45      9.13 o 
   4   5  14       24.46       25.94      4.48 o 
   5   5  14        0.78        1.63      5.91 o 
   6   5  14       17.24       13.65      7.54 o 
   0   6  14       35.75       28.12      7.33 o 
   1   6  14       75.46       65.93      7.27 o 
   2   6  14       11.22       12.41      4.52 o 
   3   6  14       79.26       90.32      8.73 o 
   4   6  14        7.57       10.55      4.44 o 
   5   6  14       39.96       38.51     10.19 o 
   1   7  14        6.59        3.66      3.96 o 
   2   7  14        2.77       -1.50      3.53 o 
   3   7  14       12.06       11.82      4.64 o 
   0   8  14        5.15        2.04      5.50 o 
   2   0  15       61.65       52.77      9.37 o 
   4   0  15       14.48       10.80      6.72 o 
   6   0  15      131.66      164.82     18.74 o 
   0   1  15        5.78        6.13      3.03 o 
   1   1  15       89.92       90.73      6.11 o 
   2   1  15       12.00       13.38      4.23 o 
   3   1  15      145.39      147.26     17.62 o 
   4   1  15       27.02       30.42      6.11 o 
   5   1  15       58.31       58.28      7.99 o 
   6   1  15      112.82      114.69     14.47 o 
   1   2  15       65.31       55.12      5.36 o 
   2   2  15       19.52       19.64      3.50 o 
   3   2  15       64.20       59.80     12.12 o 
   4   2  15        6.34        0.53      3.74 o 
   5   2  15       11.09       13.12      6.11 o 
   6   2  15       13.54        9.29      6.83 o 
   0   3  15      146.73      137.32     13.45 o 
   1   3  15      120.79      126.00      9.00 o 
   2   3  15       78.31       86.40      6.43 o 
   3   3  15      103.97      139.06     15.48 o 
   4   3  15       19.82       20.52      5.62 o 
   5   3  15       17.57       12.49      5.91 o 
   6   3  15       33.98       39.77      9.78 o 
   1   4  15       43.28       40.53      7.33 o 
   2   4  15        0.10        0.74      2.71 o 
   3   4  15        5.16        3.06      4.61 o 
   4   4  15        9.68       11.83      5.13 o 
   5   4  15       21.61       15.73      5.63 o 
   0   5  15       14.30       11.41      6.11 o 
   1   5  15       17.59       23.25      5.08 o 
   2   5  15       33.85       33.73      5.62 o 
   3   5  15       10.90        9.08      3.51 o 
   4   5  15       43.39       56.83      8.21 o 
   1   6  15       24.86       13.75      4.75 o 
   2   6  15        4.59        2.55      4.07 o 
   3   6  15       36.27       26.80      5.77 o 
   0   7  15       68.13       81.49     12.43 o 
   1   7  15       14.93       16.81      5.04 o 
   2   0  16       77.92       74.36     11.00 o 
   4   0  16       64.68       86.38     13.45 o 
   1   1  16       18.35       27.26      5.04 o 
   2   1  16       11.28       15.62      4.54 o 
   3   1  16        5.71        7.36      5.40 o 
   4   1  16       18.35       24.21      5.97 o 
   5   1  16       11.14       11.74      5.18 o 
   0   2  16      152.85      206.18     14.26 o 
   1   2  16       42.60       50.12      5.97 o 
   2   2  16       84.10       94.78      8.78 o 
   3   2  16        8.59       12.09      4.60 o 
   4   2  16       86.96       78.32      9.14 o 
   5   2  16       68.86       68.07      9.00 o 
   1   3  16       14.90       18.05      4.89 o 
   2   3  16       13.75       10.80      6.11 o 
   3   3  16        1.88        0.44      3.62 o 
   4   3  16       14.74       16.29      5.42 o 
   5   3  16       17.64       17.20      6.12 o 
   0   4  16       29.12       20.78      7.33 o 
   1   4  16       19.03       27.87      5.19 o 
   2   4  16       58.37       59.00      6.99 o 
   3   4  16       58.57       70.68      8.50 o 
   4   4  16        9.38        4.48      5.09 o 
   1   5  16        8.41        9.70      4.23 o 
   2   5  16        0.03        2.46      3.62 o 
   3   5  16       10.34       16.71      7.13 o 
   0   6  16      103.39      111.85     14.06 o 
   2   0  17       38.50       41.56      8.76 o 
   4   0  17        1.07       -1.22      5.50 o 
   1   1  17      103.22      106.55     12.63 o 
   2   1  17        4.37        6.38      5.40 o 
   3   1  17       93.16       99.13      9.64 o 
   4   1  17       13.36       18.75     11.00 o 
   1   2  17        8.04        7.95      5.91 o 
   2   2  17        2.36        7.33      5.70 o 
   3   2  17        9.28        9.88      4.89 o 
   0   3  17      104.32      132.22     14.06 o 
   1   3  17       43.43       62.14     10.80 o 
   2   3  17        6.11       21.80      7.54 o 
   3   3  17        9.92       10.80      6.52 o 
   1   4  17       46.29       64.41      7.51 o 
   2   4  17        7.26       10.19      6.72 o 
                                                 
